# Supplementary material for: Perimenopausal state oestradiol to progesterone imbalance drives Alzheimer’s risk via ERRα dysregulation and energy dyshomeostasis
Source: Nat Commun. 2025 Nov 22;16:11546. doi: 10.1038/s41467-025-66726-4 (PMC12748969; doi:10.1038/s41467-025-66726-4)
Supplement: Supplementary file 3 — Supplementary Data 1 [file 41467_2025_66726_MOESM3_ESM.xlsx]

## Sheet: Sample info
Supplementary Data 1. Sample information from the ROSMAP metadata analyses and immunohistology analysis.
Single nucleus RNA-seq data									Bulk Transcriptomics data										Bulk metabolomics data											Immunostaining analysis
Subject	Gender	age_death	gpath	amyloid	plaq_n	cogdx	Status		projid	Gender	apoe_genotype	age_death	pmi	braaksc	ceradscID	cogdx	dcfdx_lv		projid	Gender	Apoe	Age	pmi	braaksc	ceradsc	cogdx	dcfdx_lv			Group	Sex	Sample
ROS1	Male	90+	0.0171823	0	0	1	ND		50305165	Female	33	90+	6.41667	4	1	4	4		7311370	Male	33	88.6899	7.58333	3	3	2	2			ND	M	5830
ROS2	Male	90+	0.0305527	0	0	1	ND		17615774	Female	33	90+	8	5	1	2	1		8132197	Female	23	90	4.08333	3	3	2	2			ND	M	5755
ROS3	Male	79.1157	0.0898611	0	0	1	ND		20120255	Female	33	90+	17.8333	5	1	4	4		15176592	Male	33	83.9124	6.25	4	4	1	1			ND	M	5661
ROS4	Male	90+	0.0398551	0	0.0309878	4	ND		50302554	Male	33	90+	7.75	3	1	4	4		15196848	Male	34	90	6.91667	3	1	1	1			ND	M	5840
ROS5	Male	88.9254	0.0208088	0	0	1	ND		20260284	Female	33	90+	19	5	1	4	4		17929065	Female	33	90	8.58333	2	2	1	1			LOAD	M	4512
ROS6	Male	83.729	0.201508	0	0	6	ND		20898476	Female	33	90+	7.08333	5	1	4	4		18414513	Male	33	90	3.08333	5	3	4	4			LOAD	M	1946
ROS7	Male	90+	0.390215	0	0.186619	1	ND		20380417	Female	34	90+	3.8	5	1	4	4		20532115	Female	23	89.5058	5.26667	2	1	4	2			LOAD	M	5697
ROS8	Male	87.5099	0.0553307	0	0	5	ND		20251391	Female	33	90+	7.58333	3	1	1	1		20654818	Female	34	76.6598	3.68333	3	3	6	5			LOAD	M	5195
ROS9	Male	87.3018	0.113413	0	0	2	ND		76867532	Female	33	90+	8.16667	3	1	4	4		20674902	Female	34	79.9617	6	5	4	4	4			ND	F	4921
ROS10	Male	90+	0.0758705	0	0	2	ND		20501668	Female	34	90+	3.83333	5	1	4	4		20682204	Female	33	89.5031	5.08333	2	3	1	1			ND	F	5604
ROS11	Male	90+	0.165961	0.11625	0	2	ND		21176459	Female	33	90+	12.75	4	1	4	4		20886846	Female	23	90	6.03333	4	3	4	4			ND	F	5572
ROS12	Male	81.6756	0.0784421	0.24375	0	3	ND		20223617	Female	33	90+	10.0833	5	1	4	4		21000630	Female	33	88.9993	4.71667	4	3	4	4			ND	F	4789
ROS13	Female	80.0986	0.0421207	0	0	2	ND		20594407	Female	33	90+	6.86667	5	1	4	4		21190619	Female	34	90	3.91667	4	1	1	1			LOAD	F	5007
ROS14	Female	88.3997	0.0553246	0	0	1	ND		20946545	Female	34	90+	18.5	5	1	4	4		30544882	Female	33	89.2211	7.5	3	3	4	4			LOAD	F	5504
ROS15	Female	79.5346	0.0173427	0	0	1	ND		92393245	Female	23	90+	8.28333	5	1	1	1		33477756	Female	33	90	4.76667	3	3	1	1			LOAD	F	4693
ROS16	Female	84.9884	0.0876174	0	0.0813644	1	ND		21156815	Female	33	90+	NA	5	1	4	4		35170130	Male	33	90	9	3	3	4	4			LOAD	F	5224
ROS17	Female	76.8843	0.0720007	0	0	2	ND		60922329	Female	34	90+	4.5	4	1	1	1		39407432	Male	33	90	5.76667	5	4	5	4
ROS18	Female	90+	0.0214693	0	0	1	ND		77143621	Male	33	90+	5.18333	2	1	2	2		44019405	Male	34	90	6.16667	5	4	4	4
ROS19	Female	80.9446	0.157721	0	0	1	ND		50108048	Female	33	90+	7	5	1	4	4		50105851	Female	33	90	8.83333	2	4	4	6
ROS20	Female	80.1807	0.0857838	0	0	4	ND		16513683	Female	34	90+	7.08333	4	1	5	4		50106992	Female	34	85.4237	12.8833	5	4	4	4
ROS21	Female	86.13	0.0445991	0	0	4	ND		20970441	Female	23	90+	13.5	5	1	4	4		50401426	Female	33	90	6.66667	3	1	2	2
ROS22	Female	83.3977	0.0883434	0	0	2	ND		21135680	Female	33	90+	23.9167	4	1	4	4		50402729	Female	33	87.0363	8.25	5	4	4	4
ROS23	Female	87.9535	0.0322009	0	0	1	ND		20299973	Female	33	90+	12.3833	4	1	4	4		54122640	Female	33	90	5.48333	5	3	4	4
ROS24	Female	86.9158	0.00825932	0.32625	0	3	ND		82684406	Female	33	90+	19.6667	5	1	2	2		54739607	Female	34	90	7.13333	6	4	4	4
ROS25	Male	81.4675	1.49623	3.92406	1.78282	4	LOAD		20376029	Female	34	90+	5	5	1	5	4		55177253	Male	33	86.5298	8.75	3	3	2	1
ROS26	Male	90+	1.98304	4.25625	1.27271	4	LOAD		85171938	Female	33	90+	5.18333	6	1	4	4		60725338	Female	23	90	7.53333	4	4	1	1
ROS27	Male	90+	0.820799	4.3475	1.32143	4	LOAD		50108912	Male	33	90+	6.1	3	1	4	2		61029627	Female	33	87.5537	9.03333	3	2	1	1
ROS28	Male	87.666	0.934499	4.42619	1.0792	4	LOAD		20160019	Female	34	90+	10.3333	5	1	4	4		67185070	Female	23	77.4702	9.83333	3	1	1	1
ROS29	Male	76.0575	1.23581	5.42357	1.48715	3	LOAD		72188804	Female	33	90+	4.86667	4	1	4	4		69087591	Male	33	87.3101	8.61667	3	3	1	1
ROS30	Male	87.4497	0.550346	5.69125	0.969165	2	LOAD		22101842	Female	33	90+	11.5	4	1	2	2		72777797	Male	33	90	6.86667	2	1	1	1
ROS31	Male	82.7105	2.30784	7.3675	2.10764	4	LOAD		70153803	Female	34	90+	5	4	1	4	4		76431098	Female	33	89.1992	5.88333	4	4	2	2
ROS32	Male	90+	1.33578	7.70688	2.38005	4	LOAD		50400385	Female	33	90+	11.9167	6	1	4	4		79692387	Female	33	90	6.28333	3	1	1	1
ROS33	Male	90+	1.54286	7.94219	1.07667	4	LOAD		94144536	Female	33	90+	8.21667	5	1	2	2		83984043	Male	33	87.8522	19.5	5	4	4	4
ROS34	Male	74.7734	2.88238	8.06531	4.22456	4	LOAD		32705437	Male	33	90+	13.4667	4	1	2	2		90267190	Male	33	90	13.5833	3	3	4	4
ROS35	Male	83.6359	2.58886	8.90344	3.10388	4	LOAD		37527863	Male	23	90+	40.8	5	1	6	4		98953007	Female	34	79.1951	6	4	3	4	4
ROS36	Male	90+	1.20191	13.0356	0.474038	4	LOAD		87264456	Female	33	90+	10.05	5	1	2	2		5779736	Female	23	88.5886	4.08333	4	3	4	4
ROS37	Female	86.4038	0.938248	2.87833	1.13636	1	LOAD		20109994	Female	33	90+	3.08333	5	1	4	4		9650662	Female	23	90	3.85	3	3	4	4
ROS38	Female	88.4682	0.945599	3.53875	0.442596	4	LOAD		20173942	Female	34	90+	18.1667	4	1	4	5		9841821	Male	34	81.9411	4.3	6	4	4	4
ROS39	Female	89.7139	2.41814	3.70083	4.91397	4	LOAD		15121461	Male	34	90+	5.83333	5	1	4	4		10100736	Male	34	89.8836	15.1667	4	2	1	1
ROS40	Female	85.8289	0.655382	4.5065	0.61407	4	LOAD		50102088	Female	33	90+	4.46667	5	1	4	5		10222853	Male	34	85.3196	4.5	5	4	4	5
ROS41	Female	85.7769	1.7589	6.38375	2.34266	4	LOAD		20263921	Female	33	90+	17.5833	5	1	4	4		10319069	Male	33	90	7.86667	2	2	1	1
ROS42	Female	87.2389	0.888934	6.62354	1.57443	4	LOAD		15387421	Female	34	90+	8.83333	5	1	4	4		10435090	Male	33	80.4572	8	3	2	5	4
ROS43	Female	83.729	1.06089	6.92156	0.620189	1	LOAD		20920239	Female	24	90+	10.1167	4	1	5	5		10557081	Male	33	85.1773	5	3	3	2	2
ROS44	Female	80.5339	0.95491	7.185	0.712859	2	LOAD		20244554	Female	33	90+	3.08333	4	1	2	2		14498577	Female	22	90	8.91667	3	1	4	4
ROS45	Female	89.0267	1.72976	7.36571	1.34605	4	LOAD		21189544	Female	23	90+	4.25	5	1	4	4		16583691	Male	33	90	6.16667	3	1	1	1
ROS46	Female	83.4962	3.17719	7.84083	5.24993	4	LOAD		69982533	Female	33	90+	4.41667	5	1	4	4		20109020	Female	33	85.577	19.25	4	1	4	4
ROS47	Female	86.9322	2.01164	8.5324	2.12807	4	LOAD		53389845	Female	34	90+	4.33333	4	1	4	4		20242958	Female	33	87.3347	4.21667	5	3	4	4
ROS48	Female	86.2697	0.794918	8.58948	0.592455	1	LOAD		64493027	Female	34	90+	3.33333	3	1	1	1		20594669	Female	23	89.306	3	3	3	5	5
									81852640	Female	23	90+	4.33333	3	1	4	4		20898476	Female	33	90	7.08333	5	4	4	4
									50107871	Female	34	90+	5	4	1	4	4		20906079	Female	23	77.6071	9	3	3	4	5
									50104846	Female	34	90+	4	4	1	4	5		21000478	Female	34	75.7618	8.9	4	1	1	1
									21402016	Female	34	90+	1.75	5	1	2	2		21002812	Female	23	90	5.33333	3	1	4	4
									44019405	Male	34	90+	6.16667	5	1	4	4		31504924	Female	33	88.8569	8.5	6	4	4	4
									50404749	Female	34	90+	3.75	5	1	4	4		47652086	Female	33	86.8966	6.26667	3	1	1	1
									65292866	Male	33	90+	4.41667	3	1	4	4		50103381	Male	34	89.64	5.41667	4	3	2	2
									50106730	Male	33	90+	4	4	1	4	4		50108048	Female	33	90	7	5	4	4	4
									20561642	Female	34	90+	6.58333	5	1	4	4		50302266	Male	33	81.5414	7.16667	2	1	1	1
									84642424	Female	44	90+	5.58333	5	1	5	5		50500136	Female	33	75.7782	5.91667	0	1	1	1
									51624179	Female	34	90+	8.25	5	1	4	4		51903261	Male	33	90	8.16667	5	4	5	5
									87645445	Female	34	90+	6.68333	5	1	4	4		51938758	Female	23	90	7.16667	2	4	2	2
									21112011	Female	33	90+	5.75	5	1	2	2		64150173	Male	34	90	9.2	1	1	5	5
									20914669	Female	24	90+	8.16667	4	1	4	4		67216828	Female	33	90	6.25	5	3	4	2
									11460357	Male	33	90+	1.5	4	1	2	2		67725478	Female	23	90	13.25	4	1	1	1
									22100675	Female	33	90+	8.75	3	1	4	5		68778359	Female	34	90	21.7333	5	3	4	4
									11371707	Male	33	90+	2.33333	4	1	4	4		77868579	Female	23	90	18.8333	5	3	2	4
									35286551	Female	33	90+	11.75	4	1	2	2		86177506	Female	34	88.95	9.75	4	3	4	4
									50409532	Male	34	90+	7.41667	4	1	4	4		91707643	Male	34	89.7851	6.23333	4	4	2	2
									60725338	Female	23	90+	7.53333	4	1	1	1		92113025	Female	33	74.078	5.93333	3	2	2	2
									50104134	Male	34	90+	5.33333	4	1	4	4		92427316	Male	33	88.6626	43.8833	4	4	1	1
									10218339	Male	33	90+	2.83333	5	1	1	1		95453354	Female	33	84.4189	5.46667	3	4	1	1
									61827429	Female	33	90+	4.6	5	1	1	1		3889845	Female	34	90	6.91667	2	4	2	2
									91707643	Male	34	90+	6.23333	4	1	2	2		10221262	Male	33	88.5613	16.8167	2	3	4	4
									21155350	Female	34	89.5797	5.83333	5	1	4	4		10246987	Male	33	74.5572	5	3	3	1	1
									20201189	Female	24	90+	4	5	1	6	5		11200645	Male	33	83.0719	4.25	4	3	1	1
									50403446	Female	33	89.3087	6.75	5	1	4	4		11455792	Male	33	84.46	5	2	1	2	2
									76431098	Female	33	90+	5.88333	4	1	2	2		15103261	Male	34	90	6.86667	4	3	5	5
									11157783	Male	44	90+	21.4167	4	1	4	6		15138884	Male	23	84.9008	7.66667	1	1	1	1
									20311676	Female	34	90+	4.58333	5	1	2	2		20208992	Female	33	90	6.16667	5	4	4	4
									20283691	Female	33	90+	13.5333	5	1	5	5		20344143	Female	33	90	3.66667	5	3	4	5
									21274280	Female	34	89.8782	7.25	5	1	4	4		20521752	Female	33	77.7933	8.06667	3	2	1	1
									11444465	Male	33	89.0459	3.5	4	1	4	4		20649389	Female	33	90	14.5	4	1	2	2
									16621574	Female	23	89.3032	6.91667	4	1	1	1		21002074	Female	33	90	9.53333	3	3	2	2
									50109477	Male	34	89.3717	4.41667	4	1	2	2		31509843	Male	33	75.77	4.83333	0	1	1	1
									10101327	Male	33	89.7139	13.25	5	1	4	4		35286551	Female	33	90	11.75	4	4	2	2
									50405330	Male	24	90+	5.33333	5	1	1	1		37178462	Male	33	81.6181	7.26667	2	1	1	1
									20197364	Female	33	88.7912	5.41667	3	1	4	4		38967303	Female	33	84.679	6.5	3	1	1	1
									46000440	Male	34	89.6427	6.91667	4	1	4	4		43536587	Female	33	90	5.61667	2	1	1	1
									63188799	Female	33	89.2183	6.5	6	1	4	4		50100932	Female	34	87.833	11.9833	5	4	4	4
									84653463	Female	33	89.4182	5.91667	4	1	2	2		50101109	Male	23	89.2731	5.75	4	3	1	1
									78353027	Male	34	89.0459	7.73333	6	1	4	4		50101523	Male	23	90	4	3	2	1	1
									50105699	Female	34	88.7748	3	5	1	4	4		50108912	Male	33	90	6.1	3	4	4	2
									20171508	Female	34	89.1581	9	4	1	4	4		50300534	Female	33	90	6.25	4	4	2	2
									32383679	Female	23	90+	8.25	4	1	1	1		50301387	Female	24	86.8446	14.75	1	1	1	1
									11336574	Male	34	89.0267	3.5	6	1	4	4		50302554	Male	33	90	7.75	3	4	4	4
									20251553	Female	33	88.6434	11.5	4	1	4	4		50409532	Male	34	90	7.41667	4	4	4	4
									11327005	Male	23	88.961	2.58333	4	1	4	6		50409956	Female	33	88.668	6.5	5	4	4	5
									20726273	Female	34	87.9918	4.83333	5	1	2	2		51815338	Male	33	90	6.06667	5	3	4	4
									50104008	Female	33	88.0329	4.41667	5	1	4	2		60269051	Female	33	88.9637	6.66667	4	3	2	2
									92371267	Female	33	88.1643	4.76667	5	1	2	2		60922329	Female	34	90	4.5	4	4	1	1
									83984043	Male	33	88.9446	19.5	5	1	4	4		63818202	Female	23	83.9808	11.5	3	1	1	1
									50100932	Female	34	90+	11.9833	5	1	4	4		76867532	Female	33	90	8.16667	3	4	4	4
									50100806	Female	33	87.8522	13.6667	5	1	5	4		78410089	Female	33	75.9754	20.1667	4	3	1	1
									20254876	Female	33	88.4271	8.08333	5	1	4	4		84642424	Female	44	90	5.58333	5	4	5	5
									20225925	Female	24	87.8604	3.55	5	1	4	4		85328131	Female	34	90	5	5	4	4	4
									73549281	Female	33	87.7235	10	3	1	1	1		86600442	Female	23	79.4387	6.5	3	3	1	1
									11319389	Male	33	88.2026	2.33333	3	1	5	5		89968269	Female	33	90	7.58333	5	3	1	1
									21411323	Female	33	87.4524	15.4	4	1	2	2		91921829	Female	33	88.5749	4.75	3	2	1	1
									20780035	Female	34	88.1834	5.08333	5	1	4	4		10203224	Male	33	82.2779	7.25	0	3	1	1
									11345331	Male	33	87.2389	4.5	4	1	4	4		15846869	Male	33	90	19.4167	5	3	2	3
									50402729	Female	33	87.2225	8.25	5	1	4	4		20180815	Female	33	89.8563	4.33333	3	3	2	2
									92996364	Female	33	88.5394	6.5	4	1	2	2		20376029	Female	34	90	5	5	4	5	4
									20139562	Female	34	87.6687	17.4167	5	1	4	4		20416210	Female	33	83.1348	7.91667	2	1	2	2
									20147440	Female	34	86.9678	4.08333	5	1	5	4		20646778	Female	34	73.5606	7.5	1	1	2	2
									33501827	Male	24	87.1294	9.5	5	1	4	4		22789958	Male	33	90	5.78333	5	3	4	4
									89614402	Female	33	87.4196	5.58333	4	1	1	1		22868024	Male	33	90	5.25	3	3	2	2
									10518782	Male	33	87.5674	9	5	1	4	4		25580771	Female	33	90	5.3	3	3	4	4
									10394182	Male	33	86.8966	6.66667	4	1	1	1		33646937	Female	33	90	4.58333	4	1	2	2
									10502798	Male	34	87.384	4.5	5	1	4	4		33657002	Female	33	90	6.93333	3	3	4	1
									75169847	Female	23	88.4791	6.16667	5	1	2	2		34777681	Female	33	89.3689	8.83333	3	1	4	4
									20390027	Female	34	87.2416	5	5	1	4	4		36773029	Female	23	90	6.08333	4	3	1	1
									70421820	Female	33	90+	7.75	5	1	2	2		37439930	Female	33	90	7.58333	4	1	1	1
									12365619	Male	33	87.4196	7.88333	6	1	4	4		40510997	Female	33	90	5	4	4	4	5
									20124321	Female	23	86.6749	1.58333	4	1	3	2		41265021	Female	34	88.7118	5.6	3	1	4	4
									50410283	Female	34	86.2752	6.41667	4	1	4	4		45566083	Male	33	90	3.5	4	3	2	2
									11430815	Male	34	86.5873	1.25	1	1	4	4		48697089	Female	33	90	6.6	4	3	1	1
									50401264	Female	33	86.1903	5.83333	4	1	2	2		50106316	Female	33	89.0869	7.78333	4	1	5	6
									20882194	Female	34	86.1821	6	5	1	4	4		50107907	Female	34	90	4.16667	4	1	4	4
									52940446	Female	33	87.3703	4.25	5	1	2	2		52311825	Male	33	84.6708	7.58333	3	1	2	2
									20260734	Female	34	86.8118	8.66667	3	1	1	1		53192752	Female	33	89.974	8.2	NA	NA	NA	6
									15144878	Male	33	86.193	3.66667	5	1	4	4		56025914	Female	33	90	9	2	1	4	4
									50500550	Female	34	86.872	5.41667	5	1	2	2		57002539	Female	33	87.3429	9.25	5	4	1	1
									50106992	Female	34	86.8118	12.8833	5	1	4	4		65652206	Male	33	78.2122	4.51667	1	1	1	1
									10222853	Male	34	85.7769	4.5	5	1	4	5		65838800	Female	44	80.1506	6	5	4	4	4
									24680888	Male	34	86.1684	11.5	5	1	4	4		68539908	Male	33	81.117	9.58333	2	1	1	1
									85666580	Female	33	85.2786	3.91667	5	1	4	4		70153803	Female	34	90	5	4	4	4	4
									20254588	Female	33	86.0862	12.9167	5	1	1	1		81852640	Female	23	90	4.33333	3	4	4	4
									91804757	Female	33	85.1335	6.25	5	1	4	4		84653463	Female	33	88.668	5.91667	4	4	2	2
									21140119	Female	33	85.4839	3.41667	4	1	1	1		87779516	Female	33	90	5.33333	3	1	1	1
									20964295	Female	34	86.0616	19.4167	5	1	4	2		89001223	Male	33	86.8884	19.3667	2	2	2	2
									50410319	Male	34	84.846	3.91667	5	1	4	4		92996364	Female	33	86.8747	6.5	4	4	2	2
									50302428	Female	33	84.6653	3	5	1	4	4		96189273	Female	33	90	6.25	4	4	4	4
									20115276	Female	34	85.024	13.6333	4	1	4	4		96892753	Female	23	90	14.6833	4	3	4	4
									43485807	Male	33	84.7009	4.08333	3	1	4	4		99110004	Male	33	87.5236	6.25	3	3	4	4
									20214850	Female	34	84.8077	4.41667	5	1	4	4		3283241	Male	33	76.4463	3.63333	4	3	2	2
									11652071	Male	33	84.9062	4.25	3	1	5	5		10866165	Male	33	88.9309	10.8333	1	1	5	5
									15176592	Male	33	84.2081	6.25	4	1	1	1		10986136	Male	34	78.6831	15.0833	4	1	2	2
									10267798	Male	33	84.6379	13.6667	4	1	4	4		11266139	Female	33	90	8.36667	4	4	2	2
									17219510	Female	34	84.8761	5.25	4	1	2	2		12788806	Female	33	90	20.25	5	4	1	1
									10551157	Male	33	85.18	8.58333	3	1	2	2		15003546	Female	33	90	13.6	3	4	1	6
									20151388	Female	33	83.2663	5.41667	5	1	4	4		18643192	Female	33	87.1595	7.26667	4	1	6	6
									10684501	Male	34	83.1321	7.33333	5	1	4	5		20201891	Female	33	90	7.83333	4	3	2	2
									20399274	Female	33	83.4305	9.78333	4	1	1	1		20271359	Female	33	90	18.3333	4	3	4	2
									21411459	Female	34	83.1102	NA	3	1	1	1		20447343	Female	34	86.3546	10.1667	5	4	4	4
									10205244	Male	33	82.9651	15.6167	3	1	1	1		20584923	Female	33	90	3.5	3	3	1	1
									94092977	Male	24	82.7132	5.71667	3	1	4	4		20769648	Female	24	87.4771	6.4	2	3	1	1
									20232474	Female	34	83.1622	7.5	5	1	4	4		20892128	Female	34	90	4.4	5	3	4	4
									94828877	Male	33	82.7707	10.5	5	1	4	4		20954847	Female	23	90	24	4	3	3	3
									50400709	Female	33	87.3265	7.16667	5	1	4	4		21145740	Female	23	90	13.4167	3	3	1	1
									20907534	Female	34	82.4038	6.5	5	1	4	4		21160753	Female	33	90	20.65	5	4	4	4
									21187074	Female	33	82.4613	3.58333	4	1	2	2		33400773	Male	23	90	7.11667	5	3	3	3
									10202345	Male	34	81.5797	6.75	4	1	1	1		33501827	Male	24	86.5626	9.5	5	4	4	4
									20779834	Female	34	82.0342	7.95	2	1	1	1		34962204	Male	33	85.974	7.05	3	2	1	1
									60747316	Female	34	83.5756	13.2	3	1	4	4		35072859	Female	33	90	6.78333	4	3	1	1
									50409370	Female	34	80.9254	5.66667	4	1	2	2		36830117	Male	33	89.8508	6.75	3	3	2	2
									20152393	Female	33	80.9062	1.75	5	1	4	4		43485807	Male	33	84.167	4.08333	3	4	4	4
									21293107	Female	34	80.6872	6.75	3	1	4	4		45115248	Female	33	86.8118	4.63333	2	1	2	2
									21001519	Female	34	81.18	5.75	2	1	1	1		45514725	Female	33	90	7.75	1	3	5	6
									20674902	Female	34	80.7365	6	5	1	4	4		45800230	Female	23	90	5.95	4	2	2	2
									31726180	Female	33	86.037	10.3333	5	1	1	1		50105301	Male	33	90	7.75	5	3	1	1
									50103255	Female	33	90+	14.5	5	1	2	2		59150662	Female	33	89.3032	9.58333	4	3	4	6
									28363718	Male	33	79.2005	5.95	4	1	4	4		63649283	Male	33	90	17.2833	1	1	2	2
									21236608	Female	34	79.0144	11	4	1	5	4		64291829	Male	24	88.8487	4.3	1	2	4	4
									90942860	Male	34	77.7851	9.5	4	1	2	1		65214844	Female	33	81.6509	16.75	2	3	5	6
									56432243	Female	33	77.9493	7.45	5	1	4	4		77239958	Male	33	84.4572	5.66667	2	2	1	1
									20147026	Female	33	78.0315	3	4	1	2	2		80790863	Female	33	75.321	4.91667	3	1	1	1
									44671043	Male	33	77.6838	13.75	2	1	2	3		85171938	Female	33	90	5.18333	6	4	4	4
									78452313	Male	34	75.9781	6.08333	5	1	4	4		89546375	Male	33	85.065	5.83333	5	3	2	2
									21406920	Female	33	72.3997	3	5	1	4	4		94803738	Female	33	90	6.16667	5	3	4	4
									20630946	Female	33	90+	2.9	3	4	4	4		96351191	Female	33	88.4107	8	4	4	5	6
									46369736	Female	23	90+	4.41667	4	4	5	5		97220113	Female	33	90	7.43333	3	3	1	1
									50108750	Female	23	90+	8.33333	4	4	4	4		10263208	Male	23	84.1205	14.1167	4	2	2	1
									20280666	Female	33	90+	4.4	4	4	1	1		10267798	Male	33	83.7016	13.6667	4	4	4	4
									20989910	Female	33	90+	10.25	4	4	4	4		10675906	Male	23	90	5.91667	3	3	2	2
									11392518	Male	33	90+	3.83333	3	4	4	4		11349821	Male	33	77.5551	4.91667	4	3	5	4
									50107907	Female	34	90+	4.16667	4	4	4	4		11390174	Male	33	90	32	4	3	4	4
									90447310	Female	33	90+	3.83333	4	4	4	4		20261901	Female	33	90	7.75	5	3	4	5
									10290427	Male	24	90+	3.08333	1	4	4	4		20282974	Female	24	90	NA	4	4	1	1
									72650337	Female	33	90+	6	4	4	2	2		20300213	Female	33	90	6.33333	3	3	4	4
									20207013	Female	23	90+	4.16667	1	4	1	1		20380831	Female	23	90	6	4	4	4	2
									23690880	Female	23	90+	6.41667	2	4	1	1		20569910	Female	33	82.7132	6.75	2	1	2	2
									33646937	Female	33	90+	4.58333	4	4	2	2		20834164	Female	33	78.8063	3	2	3	1	1
									50301099	Male	33	90+	9.83333	4	4	1	1		25248418	Female	33	90	6.16667	5	3	4	4
									14498577	Female	22	90+	8.91667	3	4	4	4		34287534	Female	23	90	6.33333	4	1	5	5
									20494368	Female	23	90+	5.41667	3	4	2	2		37393077	Female	24	87.8631	6.8	4	3	4	4
									50302978	Female	22	90+	3.5	4	4	2	2		46000440	Male	34	88.7036	6.91667	4	4	4	4
									15161351	Male	33	90+	7.48333	3	4	1	1		50101073	Female	34	90	4.66667	5	3	5	5
									21405627	Female	33	90+	1.83333	3	4	2	2		50106280	Female	33	90	6.91667	2	1	2	2
									11469504	Male	33	90+	12.5	2	4	2	1		50106442	Female	33	87.0828	7.21667	5	3	4	4
									50401426	Female	33	90+	6.66667	3	4	2	2		50107745	Male	34	90	4.83333	5	3	4	4
									85065193	Female	33	90+	3.66667	4	4	1	1		50108462	Female	23	90	5.66667	3	3	4	4
									30282435	Female	33	90+	7.83333	3	4	2	2		50199993	Female	34	90	6.55	5	4	3	1
									50106280	Female	33	90+	6.91667	2	4	2	2		50402693	Male	34	90	8.6	4	2	4	4
									20977678	Female	23	90+	3.91667	3	4	2	2		50406057	Male	33	82.7515	6.08333	3	1	2	2
									93815598	Female	33	90+	3.5	3	4	6	6		53389845	Female	34	90	4.33333	4	4	4	4
									20149910	Female	23	90+	3.25	4	4	1	1		55820335	Female	33	86.0096	12.5	5	4	4	4
									19785885	Male	33	90+	6.66667	4	4	1	1		58006501	Male	33	90	20.6833	2	1	1	1
									93462021	Female	23	90+	4.71667	4	4	4	4		64287431	Female	33	90	18.3	4	1	2	2
									34287534	Female	23	90+	6.33333	4	4	5	5		64493027	Female	34	90	3.33333	3	4	1	1
									89903942	Male	33	90+	6.33333	4	4	2	2		65736039	Male	33	89.8535	7.75	3	1	2	2
									10436131	Male	23	90+	4.46667	3	4	2	2		73033080	Female	34	89.2293	9	5	4	5	4
									20453625	Female	23	90+	4.5	4	4	5	5		75175129	Female	34	90	8.86667	5	4	2	2
									87779516	Female	33	90+	5.33333	3	4	1	1		85980779	Female	33	90	19.25	5	4	4	4
									21126823	Female	33	90+	6.28333	1	4	2	2		87645445	Female	34	90	6.68333	5	4	4	4
									10510090	Male	33	90+	5.01667	3	4	2	2		88029789	Female	23	90	6.41667	5	3	4	4
									67429065	Male	33	90+	6.86667	2	4	2	2		94974890	Female	33	77.7002	7.08333	1	3	2	2
									92613520	Female	33	90+	4.25	3	4	2	2		7253015	Female	34	87.6496	4.16667	5	3	4	4
									50107583	Male	33	90+	4.86667	3	4	2	1		10100574	Male	33	82.7543	22.25	4	1	1	1
									70917649	Female	33	90+	6.25	3	4	1	1		10292311	Male	33	89.1472	7.25	3	1	6	1
									41285665	Female	33	90+	5.91667	3	4	1	1		10510090	Male	33	90	5.01667	3	1	2	2
									11471260	Male	23	90+	4.66667	2	4	4	4		10669174	Male	33	82.642	7.33333	3	1	2	2
									21117192	Female	33	90+	2.58333	3	4	1	1		20254164	Female	33	71.7207	18.6667	3	1	1	1
									10459674	Male	23	90+	6.5	4	4	1	1		20282398	Female	34	80.2053	NA	3	4	2	2
									65736039	Male	33	90+	7.75	3	4	2	2		20283691	Female	33	89.0897	13.5333	5	4	5	5
									50400259	Male	34	90+	6.58333	4	4	5	6		20311676	Female	34	89.1006	4.58333	5	4	2	2
									21406218	Female	33	90+	4.55	3	4	2	1		20380417	Female	34	90	3.8	5	4	4	4
									56102646	Female	33	89.9932	3.83333	3	4	4	4		20455807	Female	33	84.1725	5.83333	2	2	2	2
									11342432	Male	33	90+	2.58333	2	4	1	1		20656964	Female	33	71.2279	7.8	3	3	1	2
									20532115	Female	23	89.7276	5.26667	2	4	4	2		20683921	Female	44	84.3176	5.83333	3	2	1	1
									21183160	Female	33	89.4784	4.33333	4	4	4	4		20733146	Female	33	90	7.9	4	2	2	2
									46246604	Female	33	89.4483	3.75	4	4	1	1		20923002	Female	33	90	6	5	3	4	5
									10292311	Male	33	89.6318	7.25	3	4	6	1		21274280	Female	34	89.076	7.25	5	4	4	4
									20154287	Female	23	90+	2.75	3	4	2	2		24097955	Female	33	90	30.1	4	3	2	2
									20240514	Female	33	89.7358	2.75	3	4	1	1		37251992	Female	23	90	7.56667	4	3	1	1
									10866165	Male	33	89.1198	10.8333	1	4	5	5		39989287	Male	33	88.7775	7.75	3	1	1	1
									51400993	Female	33	89.7276	6.55	3	4	2	2		40611041	Female	34	90	7.7	5	4	4	4
									39989287	Male	33	89.0869	7.75	3	4	1	1		41417981	Female	33	71.3867	9.93333	0	3	1	1
									70816595	Male	33	90+	4.58333	2	4	1	1		44797362	Female	33	90	8.23333	2	1	1	1
									32971269	Male	33	89.5003	20.6667	2	4	2	2		46547648	Male	33	90	6.41667	4	3	4	4
									41265021	Female	34	89.2731	5.6	3	4	4	4		47315778	Female	34	90	13.75	5	3	4	4
									50100482	Female	33	89.3607	6.21667	3	4	2	2		50100770	Female	23	90	6.41667	4	3	4	4
									64358179	Female	34	90+	26	2	4	1	1		50102376	Male	33	90	9.5	4	3	4	4
									50302004	Female	33	89.7303	11.25	0	4	2	2		50102790	Female	33	90	4.33333	5	4	4	4
									46251007	Female	33	89.0513	6.11667	2	4	1	1		50106154	Female	33	90	9.5	3	3	1	1
									10260309	Male	34	88.3997	8.58333	3	4	1	1		50402017	Female	33	82.2724	6.58333	4	3	2	2
									10383017	Male	33	87.8686	6.16667	1	4	1	1		50402567	Female	33	85.6181	3.61667	1	1	1	1
									89377194	Female	33	89.9384	16.5	4	4	4	4		66406040	Male	22	84.679	6	3	1	1	1
									62367972	Female	33	88.063	6.5	4	4	4	4		72650337	Female	33	90	6	4	1	2	2
									20275399	Female	33	87.5099	3.58333	3	4	5	4		75169847	Female	23	86.3655	6.16667	5	4	2	2
									15495024	Male	33	87.332	6.21667	3	4	6	4		75990666	Male	34	87.4634	7.58333	4	3	5	5
									50301387	Female	24	87.655	14.75	1	4	1	1		80450368	Male	33	90	11.8333	5	4	4	4
									45115248	Female	33	87.1157	4.63333	2	4	2	2		89613947	Female	33	90	8.5	5	4	5	4
									21272396	Female	23	87.2005	4.56667	1	4	1	1		90544686	Female	34	90	5.66667	4	3	1	1
									20105242	Female	33	87.2854	7.5	3	4	1	1		2899847	Male	33	73.4894	7.01667	2	3	3	3
									20610726	Female	33	86.9788	3.5	3	4	1	1		5689621	Female	34	87.9507	21.2	5	4	2	2
									20249897	Female	33	87.3018	16.7167	3	4	2	2		10298957	Male	33	81.6482	3.93333	3	3	4	4
									50400835	Male	23	86.7023	3.88333	1	4	1	1		10484873	Male	33	87.5209	4.15	2	1	4	4
									20139850	Female	33	86.319	3.83333	4	4	2	2		10901987	Male	34	85.2156	10.6333	4	3	2	2
									53772202	Female	33	86.204	6.58333	1	4	1	1		11240247	Male	33	85.0951	5	5	3	4	4
									21174303	Female	33	86.5133	9.08333	4	4	1	1		15175325	Male	33	90	4.91667	4	3	1	1
									21138877	Female	33	86.5489	4.83333	3	4	2	2		20297791	Female	33	90	10	4	3	2	2
									20904509	Female	33	85.7851	3.83333	2	4	2	2		20453625	Female	23	90	4.5	4	1	5	5
									50402567	Female	33	86.1109	3.61667	1	4	1	1		20779834	Female	34	81.3388	7.95	2	4	1	1
									95491648	Male	33	85.796	5.58333	3	4	1	1		21151608	Female	33	85.1444	11.5	4	4	1	1
									94430339	Female	34	86.6037	8	2	4	2	2		21401001	Female	33	87.7645	19.5833	5	4	4	4
									11399321	Male	23	86.9158	2.33333	1	4	3	2		22776575	Female	34	88.4463	5.08333	3	2	1	1
									15420223	Male	33	85.3552	7.41667	1	4	4	4		29821047	Male	34	90	6.9	1	2	1	1
									20767628	Female	23	86.8364	17	1	4	2	2		50302716	Female	33	90	5	6	4	4	4
									15138884	Male	23	85.8344	7.66667	1	4	1	1		50405330	Male	24	88.8022	5.33333	5	4	1	1
									11467746	Male	33	84.9254	3.36667	2	4	2	2		50410021	Female	33	90	7.66667	4	4	1	1
									66406040	Male	22	85.911	6	3	4	1	1		50410283	Female	34	86.0698	6.41667	4	4	4	4
									38967303	Female	33	84.8323	6.5	3	4	1	1		51520126	Male	33	80.0575	10.9	3	1	1	1
									52311825	Male	33	85.4319	7.58333	3	4	2	2		52940446	Female	33	85.7358	4.25	5	4	2	2
									24310553	Female	33	84.7502	3.83333	3	4	1	1		57978756	Female	33	80.668	5.75	2	1	1	1
									50109189	Female	23	85.0732	6.75	3	4	1	1		61827429	Female	33	89.8234	4.6	5	4	1	1
									50404163	Female	23	89.013	11.15	4	4	1	1		62301938	Female	34	90	8.83333	3	4	4	4
									94722642	Female	33	84.6489	13.0333	3	4	2	2		67429065	Male	33	90	6.86667	2	1	2	2
									20800682	Female	33	84.7529	5.75	3	4	1	1		69866926	Female	34	83.1321	7	6	4	4	4
									10473384	Male	33	83.8713	5.08333	3	4	1	1		70421820	Female	33	86.1684	7.75	5	4	2	2
									11624423	Male	33	84.0575	5.71667	3	4	5	5		73763467	Female	33	90	5.93333	4	3	2	2
									11464261	Male	23	84.3723	4	1	4	4	4		74753465	Female	33	90	7.75	4	3	4	4
									10577337	Male	33	84.3039	18.5	3	4	1	1		82003527	Female	33	90	5.63333	5	4	1	1
									20179164	Female	33	83.729	5.33333	3	4	6	5		84417209	Female	33	88.6598	7.5	5	3	4	4
									20993308	Female	33	83.3676	1	1	4	1	1		85578107	Female	33	90	8.66667	5	4	4	4
									20416210	Female	33	83.9754	7.91667	2	4	2	2		97264179	Female	33	90	11.5833	4	1	4	4
									10438999	Male	33	83.3046	5.58333	4	4	1	1		97411796	Female	33	83.2745	8.25	2	3	2	2
									10100574	Male	33	83.5373	22.25	4	4	1	1		1243685	Female	33	89.7221	3.78333	4	4	4	4
									50406057	Male	33	83.1869	6.08333	3	4	2	2		4576591	Female	23	90	4.91667	3	3	4	4
									20569910	Female	33	83.7454	6.75	2	4	2	2		6073025	Female	33	84.9555	8.5	3	4	1	1
									10669174	Male	33	82.9788	7.33333	3	4	2	2		7287209	Female	33	90	5.2	4	4	4	4
									21002524	Female	33	84.4408	10.5833	1	4	4	4		8109170	Female	23	87.6194	5.45	3	3	1	1
									20178447	Female	34	82.3847	13.9167	4	4	2	2		10405008	Male	33	81.4483	4.33333	3	3	6	4
									20998065	Female	33	81.859	8.5	1	4	1	1		10516762	Male	33	78.8611	4.85	3	2	2	2
									37178462	Male	33	82.6913	7.26667	2	4	1	1		13485298	Female	23	88.7201	8.5	4	3	3	2
									20365116	Female	24	82.4641	4	1	4	2	2		14641578	Female	34	90	7.41667	5	3	4	4
									50302266	Male	33	81.6181	7.16667	2	4	1	1		20260284	Female	33	90	19	5	4	4	4
									20254740	Female	33	81.6756	20.8333	3	4	3	3		20674038	Female	33	90	7.33333	4	3	4	4
									20963578	Female	34	81.911	3.91667	4	4	1	1		20732429	Female	33	90	4.5	5	4	4	4
									10208143	Male	33	81.0951	9.96667	1	4	3	2		20767628	Female	23	84.9309	17	1	1	2	2
									57978756	Female	33	81.2156	5.75	2	4	1	1		20882194	Female	34	85.7577	6	5	4	4	4
									86071821	Female	34	80.6105	5.13333	3	4	2	2		20920239	Female	24	90	10.1167	4	4	5	5
									33411712	Male	33	80.7721	9.03333	3	4	2	2		20933324	Female	33	90	18.75	4	3	4	4
									11331231	Male	33	81.1116	16	0	4	1	1		21001195	Female	33	90	6.38333	4	3	2	2
									51520126	Male	33	80.8898	10.9	3	4	1	1		21123636	Female	33	90	19.3	3	4	2	2
									11409232	Male	33	80.0986	1.33333	3	4	2	2		21126823	Female	33	90	6.28333	1	1	2	2
									50105437	Female	33	80.0575	7.83333	3	4	1	1		35592862	Female	33	90	6.91667	5	4	1	1
									31756046	Female	33	80.4709	4.36667	3	4	2	2		38606123	Female	33	88.8049	6.08333	5	3	4	4
									10929637	Male	34	81.3005	8.63333	4	4	2	2		39316600	Female	33	88.8214	3.66667	5	3	4	4
									20956867	Female	33	79.1157	18.2167	3	4	1	1		42826974	Female	33	85.9274	9.5	5	4	4	4
									65652206	Male	33	78.2341	4.51667	1	4	1	1		42988567	Male	34	90	6.03333	5	4	4	4
									68745332	Male	33	78.5188	7.91667	1	4	1	1		43596435	Female	33	88.46	19.5	3	1	1	1
									67185070	Female	23	77.796	9.83333	3	4	1	1		50102088	Female	33	90	4.46667	5	4	4	5
									11440263	Male	34	77.1773	2.5	1	4	1	1		50103129	Female	34	89.5359	2.91667	5	3	2	2
									20942767	Female	33	77.2266	16.25	4	4	1	1		50400961	Female	23	90	10.5	5	4	1	1
									15115927	Male	33	77.3196	10.0833	1	4	1	1		50406345	Female	33	90	5	4	3	2	2
									21001771	Female	23	77.3142	5.83333	1	4	1	1		50500550	Female	34	85.4702	5.41667	5	4	2	2
									10291856	Male	33	78.6749	7	1	4	1	1		70816595	Male	33	88.7365	4.58333	2	1	1	1
									21407511	Female	23	76.9008	3.75	1	4	1	1		77330002	Female	23	89.744	5.66667	4	2	1	1
									15844425	Male	23	76.8186	8	3	4	1	1		81874628	Female	34	90	6.26667	5	4	4	4
									77891596	Male	33	77.3196	8.03333	2	4	2	2		84916951	Female	34	89.4511	8.73333	4	3	4	4
									10288185	Male	33	76.8843	3.25	2	4	2	2		95329283	Female	23	89.9001	4.5	3	1	5	6
									50500136	Female	33	75.9945	5.91667	0	4	1	1		2525608	Female	33	90	4.83333	3	1	1	1
									31509843	Male	33	76.386	4.83333	0	4	1	1		4981936	Female	33	90	7.26667	4	3	1	1
									10478041	Male	33	76.6954	13.75	3	4	1	1		10436131	Male	23	90	4.46667	3	1	2	2
									80790863	Female	33	80.4353	4.91667	3	4	1	1		10438999	Male	33	83.0308	5.58333	4	1	1	1
									21274866	Female	33	75.8467	3	1	4	1	1		10551157	Male	33	83.1266	8.58333	3	4	2	2
									11455530	Male	33	76.271	14.5	2	4	6	6		11392518	Male	33	90	3.83333	3	1	4	4
									20798913	Female	33	75.0363	7.5	1	4	6	6		14393933	Male	34	85.0897	25.4167	4	4	1	1
									10589255	Male	33	74.2943	10.25	0	4	1	1		15387421	Female	34	90	8.83333	5	4	4	4
									20646778	Female	34	75.4333	7.5	1	4	2	2		20124619	Female	33	87.655	8.16667	4	3	4	4
									86712535	Female	34	72.7337	7.28333	4	4	1	1		20254588	Female	33	85.2019	12.9167	5	4	1	1
									20270920	Female	23	72.6653	14.9667	3	4	1	1		20348895	Female	33	90	7.83333	4	3	2	2
									20254164	Female	33	71.9589	18.6667	3	4	1	1		20399274	Female	33	82.8884	9.78333	4	4	1	1
									15712086	Male	33	72.4298	7	2	4	1	1		20474300	Female	34	85.1362	6.03333	5	4	4	4
									10850171	Male	33	71.6249	4.08333	1	4	1	1		20501668	Female	34	90	3.83333	5	4	4	4
									11615242	Male	33	71.6605	5.43333	0	4	1	1		20537160	Female	34	90	5.45	5	4	4	6
									11413170	Male	23	70.2697	8.25	3	4	5	5		20561642	Female	34	90	6.58333	5	4	4	4
									24039289	Male	23	72.1478	5.83333	2	4	2	2		20726273	Female	34	87.9836	4.83333	5	4	2	2
									11631558	Male	23	67.3703	5	1	4	1	1		20774339	Female	33	84.2902	4.5	2	2	2	2
									20191566	Female	34	90+	3.91667	4	3	4	4		20800682	Female	33	83.8084	5.75	3	1	1	1
									20907246	Female	33	90+	5.75	3	3	2	2		23004922	Male	33	86.9541	6	4	3	2	2
									20104101	Female	23	90+	4.5	2	3	4	4		24747976	Female	33	85.0842	21.75	5	3	2	2
									20927178	Female	33	90+	3.08333	4	3	1	1		31908032	Female	33	90	15.25	4	3	1	1
									20174533	Female	33	90+	3.66667	3	3	2	2		33084399	Female	34	90	5.41667	NA	NA	4	4
									20559562	Female	23	90+	5	3	3	4	4		48013463	Female	33	90	5.73333	NA	NA	6	6
									43074402	Male	34	90+	3.91667	3	3	2	2		50107871	Female	34	90	5	4	4	4	4
									45800230	Female	23	90+	5.95	4	3	2	2		50108598	Female	33	90	8.16667	4	3	6	4
									27313862	Female	22	90+	4.83333	3	3	1	1		50301099	Male	33	90	9.83333	4	1	1	1
									50101523	Male	23	90+	4	3	3	1	1		50302978	Female	22	90	3.5	4	1	2	2
									20186901	Female	33	90+	4.83333	2	3	4	4		50400259	Male	34	89.7221	6.58333	4	1	5	6
									21402304	Female	33	90+	3.33333	2	3	5	4		53772202	Female	33	85.974	6.58333	1	1	1	1
									21403733	Female	33	90+	4.8	3	3	2	2		54458919	Female	33	88.7091	5	3	2	1	1
									11612505	Male	34	90+	5.66667	4	3	2	2		59618707	Male	33	81.7221	7.1	3	1	1	1
									50107619	Female	33	90+	19.5	4	3	2	2		63874408	Female	33	90	6.65	4	4	1	1
									20939708	Female	34	90+	12.4167	1	3	1	1		64925372	Male	33	90	6.83333	5	3	4	4
									10345561	Male	33	90+	6.83333	3	3	4	4		67946467	Female	34	81.5031	11.2667	3	4	1	1
									65001607	Female	33	90+	6.65	4	3	2	2		68015667	Male	34	85.514	6	3	3	6	6
									18659212	Male	33	90+	6.8	3	3	2	1		90942860	Male	34	77.7358	9.5	4	4	2	1
									91018909	Male	22	90+	8.75	3	3	5	5		1797756	Female	33	90	5	5	3	4	4
									82624422	Female	23	90+	4.76667	4	3	2	1		7265221	Female	34	90	5.75	4	4	4	4
									50402693	Male	34	90+	8.6	4	3	4	4		10473384	Male	33	83.7618	5.08333	3	1	1	1
									20583594	Female	33	90+	4.41667	3	3	2	2		11259716	Male	33	90	6	3	3	1	1
									20143248	Female	33	90+	3.33333	4	3	2	2		13747771	Male	33	90	7.15	3	3	2	2
									20603141	Female	23	90+	5	3	3	4	4		16322424	Male	33	90	10.6667	4	1	2	2
									17929065	Female	33	90+	8.58333	2	3	1	1		18920002	Female	23	90	6.76667	4	3	1	1
									77330002	Female	23	90+	5.66667	4	3	1	1		20280666	Female	33	90	4.4	4	1	1	1
									87038802	Female	23	90+	5.23333	4	3	1	1		20576919	Female	33	90	6.5	3	3	5	5
									30819298	Female	33	89.9001	8.08333	3	3	4	4		20594407	Female	33	90	6.86667	5	4	4	4
									64291829	Male	24	89.2375	4.3	1	3	4	4		20603141	Female	23	90	5	3	2	4	4
									54458919	Female	33	90+	5	3	3	1	1		20665307	Female	33	90	5.33333	3	3	1	1
									91921829	Female	33	89.3032	4.75	3	3	1	1		20902039	Female	34	86.8474	20	3	1	1	1
									22776575	Female	34	89.1034	5.08333	3	3	1	1		21101658	Female	33	81.9548	5.58333	2	3	1	1
									83173570	Female	33	88.3915	10.2167	4	3	1	1		21362537	Male	34	85.9001	5.08333	5	3	4	4
									61029627	Female	33	88.5065	9.03333	3	3	1	1		27242962	Male	23	86.6311	6	3	2	1	1
									79590778	Female	33	88.2902	19.0833	4	3	2	2		31756046	Female	33	79.4853	4.36667	3	1	2	2
									50300408	Female	33	87.3812	5.16667	1	3	6	3		32383679	Female	23	88.3669	8.25	4	4	1	1
									44749170	Female	33	87.4168	10.35	3	3	2	2		34018777	Female	33	90	9.75	4	3	4	4
									89001223	Male	33	87.5702	19.3667	2	3	2	2		39125441	Male	33	90	15.1667	3	1	2	2
									10315029	Male	33	87.7536	6.41667	3	3	1	1		39136480	Female	34	90	4.91667	4	4	4	4
									50101659	Male	34	89.3525	6.91667	4	3	1	1		44299049	Male	34	90	14.3333	4	3	4	4
									50105725	Male	23	87.4661	21.6333	4	3	2	3		46369736	Female	23	90	4.41667	4	1	5	5
									34962204	Male	33	87.2799	7.05	3	3	1	1		50108750	Female	23	90	8.33333	4	1	4	4
									39484737	Male	33	86.2916	8.73333	1	3	3	1		50410319	Male	34	84.627	3.91667	5	4	4	4
									15738428	Male	33	85.2019	2.33333	1	3	1	1		54324848	Female	33	87.4935	8.75	5	3	2	2
									10536568	Male	33	84.9884	15.1667	1	3	1	1		57978468	Female	34	90	5.63333	5	4	4	4
									77239958	Male	33	85.0185	5.66667	2	3	1	1		68525196	Male	33	90	8.75	4	3	2	2
									61344957	Female	33	84.731	9.41667	4	3	1	1		72188804	Female	33	90	4.86667	4	4	4	4
									20683921	Female	44	85.3799	5.83333	3	3	1	1		75862131	Male	34	90	5.91667	5	4	4	4
									20774339	Female	33	84.5585	4.5	2	3	2	2		81086436	Female	33	86.8446	9.41667	5	3	2	2
									68914513	Female	33	84.4764	10.2833	3	3	1	1		82317494	Male	33	84.219	5.75	5	3	4	4
									20455807	Female	33	84.7556	5.83333	2	3	2	2		86903794	Female	33	90	32.5833	4	3	2	2
									52509923	Female	33	84.1588	4.4	3	3	1	1		87410220	Female	33	82.7844	7.08333	2	3	1	2
									20996621	Female	33	84.1615	3.5	4	3	1	1		97929179	Male	34	90	4	5	4	4	6
									10447620	Male	33	84.1177	4	3	3	5	5		4879843	Female	33	90	3.91667	3	1	2	2
									10885370	Male	34	82.8857	6.08333	1	3	1	1		10253148	Male	33	89.7741	21.0667	5	3	1	2
									21000504	Female	33	85.9165	6.25	3	3	1	1		10290427	Male	24	90	3.08333	1	1	4	4
									21001933	Female	33	80.8542	4.83333	2	3	1	1		10488101	Male	33	90	4.75	5	4	4	4
									10435090	Male	33	80.8734	8	3	3	5	4		16621574	Female	23	88.9802	6.91667	4	4	1	1
									11453772	Male	23	80.3149	1.11667	2	3	4	4		20207437	Female	33	85.6701	4.91667	6	4	4	4
									10516762	Male	33	79.3758	4.85	3	3	2	2		20223617	Female	33	90	10.0833	5	4	4	4
									20521752	Female	33	78.1465	8.06667	3	3	1	1		20261613	Female	23	89.5852	16.3333	0	1	1	1
									11697592	Male	34	78.3244	9.75	2	3	1	1		20439591	Female	33	90	5.41667	2	3	5	5
									36492755	Female	33	76.2847	2.91667	1	3	1	1		20494368	Female	23	90	5.41667	3	1	2	2
									92113025	Female	33	74.8255	5.93333	3	3	2	2		20559562	Female	23	90	5	3	2	4	4
									11616707	Male	34	73.7906	3	2	3	5	4		20965598	Female	33	89.8097	19.5833	3	3	4	4
									51668135	Male	33	72.7201	12.4333	1	3	1	1		21001771	Female	23	76.6735	5.83333	1	1	1	1
									10101589	Male	34	90+	9.91667	4	2	4	4		21001807	Female	33	81.0513	5.33333	4	3	1	1
									10433070	Male	23	90+	3.5	4	2	5	4		21156103	Female	33	90	5.08333	4	3	4	4
									20969088	Female	33	90+	9.91667	4	2	2	2		24073245	Male	33	90	9.25	3	3	4	4
									18920002	Female	23	90+	6.76667	4	2	1	1		24219409	Female	23	90	5.35	3	1	1	1
									50108200	Female	23	90+	5.83333	4	2	4	4		27313862	Female	22	90	4.83333	3	2	1	1
									50108462	Female	23	90+	5.66667	3	2	4	4		29286432	Male	34	90	0.866667	5	3	2	2
									20865035	Female	23	90+	8.66667	4	2	4	4		32705437	Male	33	90	13.4667	4	4	2	2
									84732827	Male	23	90+	6.75	3	2	1	1		44671043	Male	33	77.0459	13.75	2	4	2	3
									20233939	Female	33	90+	3.83333	4	2	2	3		50108200	Female	23	90	5.83333	4	3	4	4
									50301675	Female	23	90+	5.48333	4	2	4	4		50109927	Male	23	90	5.5	4	3	4	4
									50301963	Female	33	90+	4.5	3	2	2	2		50301675	Female	23	90	5.48333	4	3	4	4
									20925996	Female	33	90+	3.91667	5	2	4	4		50400835	Male	23	86.3956	3.88333	1	1	1	1
									20366419	Female	33	90+	6.41667	4	2	4	4		55897318	Female	33	90	7.35	4	3	4	4
									22789958	Male	33	90+	5.78333	5	2	4	4		65001607	Female	33	90	6.65	4	2	2	2
									20945666	Female	34	90+	17.4167	4	2	4	4		69982533	Female	33	90	4.41667	5	4	4	4
									50197261	Female	33	90+	3.91667	1	2	1	1		77970662	Female	33	80.5722	11.4167	0	1	2	2
									20966477	Female	33	90+	4.5	4	2	4	4		78353027	Male	34	88.5941	7.73333	6	4	4	4
									21412752	Female	33	90+	1.95	4	2	4	4		78452313	Male	34	75.4935	6.08333	5	4	4	4
									20922259	Female	33	90+	4.66667	3	2	4	4		83173570	Female	33	87.8138	10.2167	4	2	1	1
									39800111	Female	33	90+	5.25	4	2	4	4		87208386	Female	33	90	8.26667	3	1	2	2
									37251992	Female	23	90+	7.56667	4	2	1	1		89377194	Female	33	87.3511	16.5	4	1	4	4
									55897318	Female	33	90+	7.35	4	2	4	4		92393245	Female	23	90	8.28333	5	4	1	1
									20297791	Female	33	90+	10	4	2	2	2		94630355	Male	33	90	5.91667	3	1	1	1
									20944237	Female	23	90+	3	4	2	2	2		246264	Female	33	90	7.5	3	3	1	1
									20906493	Female	33	90+	17.5833	3	2	3	2		402800	Female	34	79.7016	5.5	5	4	4	4
									11606935	Male	34	90+	3.91667	3	2	4	4		10518782	Male	33	86.538	9	5	4	4	4
									20148879	Female	34	90+	4.16667	3	2	4	2		13269830	Male	33	90	8.5	1	3	4	4
									20706215	Female	33	90+	4.45	5	2	4	4		14184286	Female	23	78.9076	11.4167	3	3	1	1
									18414513	Male	33	90+	3.08333	5	2	4	4		14452889	Female	34	90	9	4	3	1	1
									21232244	Female	33	90+	9.91667	4	2	2	2		20187204	Female	34	88.7228	12.1667	4	3	1	1
									50109927	Male	23	90+	5.5	4	2	4	4		20207013	Female	23	90	4.16667	1	1	1	1
									20974481	Female	33	90+	15.7333	4	2	2	2		20339740	Female	33	89.7029	5.53333	4	4	1	1
									15114174	Male	33	90+	5.08333	4	2	1	1		20504017	Female	34	88.4545	5.5	4	3	1	1
									50108886	Female	33	90+	7.28333	4	2	1	2		20583594	Female	33	90	4.41667	3	2	2	2
									66924745	Female	33	90+	8.5	4	2	1	2		20613887	Female	33	87.5236	4.75	5	4	2	2
									44299049	Male	34	90+	14.3333	4	2	4	4		20976799	Female	33	90	9.25	2	1	2	2
									51815338	Male	33	90+	6.06667	5	2	4	4		20983400	Female	33	82.3682	3.16667	4	3	1	2
									20348895	Female	33	90+	7.83333	4	2	2	2		21001519	Female	34	80.5366	5.75	2	4	1	1
									20267709	Female	33	90+	5.16667	4	2	4	4		24680888	Male	34	85.2813	11.5	5	4	4	4
									50108598	Female	33	90+	8.16667	4	2	6	4		27481601	Female	34	88.2409	6.5	5	4	4	4
									20576919	Female	33	90+	6.5	3	2	5	5		28127842	Female	44	81.3689	6	5	3	4	4
									20665307	Female	33	90+	5.33333	3	2	1	1		35941263	Female	34	87.0746	3.5	5	3	4	4
									61709892	Male	33	90+	18.1667	4	2	2	1		43074402	Male	34	90	3.91667	3	2	2	2
									50107295	Male	33	90+	5.83333	4	2	1	1		44749170	Female	33	87.0171	10.35	3	2	2	2
									11326252	Male	33	90+	3.28333	4	2	4	4		46291609	Female	33	85.7988	7.41667	4	3	2	2
									86903794	Female	33	90+	32.5833	4	2	2	2		50108886	Female	33	90	7.28333	4	3	1	2
									22868024	Male	33	90+	5.25	3	2	2	2		50109477	Male	34	88.9281	4.41667	4	4	2	2
									20185860	Female	33	90+	8.08333	4	2	4	4		50300958	Female	33	90	8.46667	5	4	4	4
									20156469	Female	23	90+	13	4	2	5	4		50407486	Female	33	90	8.75	5	3	4	4
									10480383	Male	34	90+	2.25	4	2	4	4		50409370	Female	34	80.6434	5.66667	4	4	2	2
									21185180	Female	24	90+	6.96667	4	2	2	2		60848460	Female	34	87.2033	7	5	3	2	2
									29933130	Female	33	90+	4.41667	5	2	4	5		65292866	Male	33	90	4.41667	3	4	4	4
									20892128	Female	34	90+	4.4	5	2	4	4		71727427	Female	34	89.6099	3.53333	5	3	2	2
									20933324	Female	33	90+	18.75	4	2	4	4		73943687	Female	33	90	6	3	3	4	4
									89164957	Female	33	90+	5.25	3	2	4	4		75142238	Female	34	78.3025	6.53333	5	4	5	4
									20584923	Female	33	90+	3.5	3	2	1	1		83944153	Male	34	90	11.0333	4	4	1	1
									31908032	Female	33	90+	15.25	4	2	1	1		85065193	Female	33	90	3.66667	4	1	1	1
									50100770	Female	23	90+	6.41667	4	2	4	4		86934089	Female	33	90	5.58333	0	1	1	1
									20195344	Female	33	90+	5	4	2	4	4		89164957	Female	33	90	5.25	3	3	4	4
									20344143	Female	33	90+	3.66667	5	2	4	5		90447310	Female	33	90	3.83333	4	1	4	4
									20254902	Female	33	90+	4.58333	4	2	4	4		10291856	Male	33	76.5996	7	1	1	1	1
									71626373	Male	33	90+	4.38333	4	2	4	4		16265624	Female	44	90	6.5	3	3	NA	1
									20270768	Female	23	90+	4.33333	4	2	1	1		16513683	Female	34	90	7.08333	4	4	5	4
									21131938	Female	34	90+	4.46667	4	2	5	6		20204114	Female	33	89.3963	6.66667	5	4	4	4
									11353057	Male	33	90+	11.0333	3	2	1	1		20205705	Female	33	78.6995	29.5833	3	3	1	1
									45566083	Male	33	90+	3.5	4	2	2	2		20260734	Female	34	85.6728	8.66667	3	4	1	1
									33477756	Female	33	90+	4.76667	3	2	1	1		20270768	Female	23	90	4.33333	4	3	1	1
									14452889	Female	34	90+	9	4	2	1	1		20819999	Female	33	90	7.61667	5	4	4	4
									54122640	Female	33	90+	5.48333	5	2	4	4		20907534	Female	34	82.0479	6.5	5	4	4	4
									11259716	Male	33	90+	6	3	2	1	1		20942767	Female	33	77.0787	16.25	4	1	1	1
									20271359	Female	33	90+	18.3333	4	2	4	2		21183160	Female	33	89.3388	4.33333	4	1	4	4
									20201927	Female	33	90+	12.3333	2	2	2	2		24644776	Male	23	90	11.3333	4	4	4	5
									68525196	Male	33	90+	8.75	4	2	2	2		34726040	Male	23	72.3039	4.66667	1	1	1	1
									20506587	Female	33	90+	4.25	3	2	4	4		39800111	Female	33	90	5.25	4	3	4	4
									20261901	Female	33	90+	7.75	5	2	4	5		44472870	Female	33	90	8.38333	4	2	2	2
									37744074	Male	NA	90+	4.75	4	2	2	2		50103093	Female	33	89.2375	20.3667	3	1	1	1
									90267190	Male	33	90+	13.5833	3	2	4	4		50104396	Male	33	89.8426	6.08333	5	4	4	4
									74753465	Female	33	90+	7.75	4	2	4	4		50105987	Female	23	90	9.08333	4	3	2	2
									50101073	Female	34	90+	4.66667	5	2	5	5		50300084	Female	33	90	4.95	2	1	1	1
									50301125	Female	33	90+	4.75	4	2	1	1		50300246	Male	33	90	7.41667	4	4	2	2
									25580771	Female	33	90+	5.3	3	2	4	4		50301549	Female	34	86.7132	6.08333	5	4	1	1
									61142759	Female	33	90+	2.5	1	2	1	1		50302680	Female	33	90	8.58333	5	3	2	2
									21000180	Female	33	90+	4.85	3	2	4	4		50304024	Female	33	90	7.41667	4	2	4	4
									21191200	Female	34	90+	2.75	5	2	2	2		50403446	Female	33	89.3032	6.75	5	4	4	4
									36773029	Female	23	90+	6.08333	4	2	1	1		50408077	Male	34	90	6.5	4	3	6	4
									50300822	Female	34	90+	5.83333	5	2	4	4		61142759	Female	33	90	2.5	1	3	1	1
									50404299	Female	24	90+	3.5	3	2	4	4		63188799	Female	33	88.7036	6.5	6	4	4	4
									10262905	Male	24	90+	9.58333	5	2	4	4		66924745	Female	33	90	8.5	4	3	1	2
									50102376	Male	33	90+	9.5	4	2	4	4		71648351	Female	33	90	3.45	3	4	4	4
									50107745	Male	34	90+	4.83333	5	2	4	4		76755449	Female	33	74.8501	5.25	4	3	4	4
									20358955	Female	33	90+	5.66667	4	2	4	4		77999453	Male	34	78.1109	3.75	4	3	4	6
									50105987	Female	23	90+	9.08333	4	2	2	2		82684406	Female	33	90	19.6667	5	4	2	2
									36830117	Male	33	90+	6.75	3	2	2	2		92023910	Female	33	81.3799	5	3	3	4	4
									10253148	Male	33	89.8617	21.0667	5	2	1	2		94430339	Female	34	85.4319	8	2	1	2	2
									71727427	Female	34	89.9576	3.53333	5	2	2	2		96244639	Female	33	89.6153	6.76667	3	1	1	1
									50103129	Female	34	89.6674	2.91667	5	2	2	2
									20682204	Female	33	90+	5.08333	2	2	1	1
									20500815	Female	33	90+	5	3	2	4	4
									20102505	Female	34	89.7933	5.08333	4	2	1	1
									21000630	Female	33	89.3936	4.71667	4	2	4	4
									86177506	Female	34	90+	9.75	4	2	4	4
									20946257	Female	34	89.41	27	3	2	1	1
									26631069	Female	44	89.3744	6.75	5	2	4	4
									20611993	Female	33	89.6591	11.25	5	2	4	4
									39316600	Female	33	89.9576	3.66667	5	2	4	4
									84417209	Female	33	89.117	7.5	5	2	4	4
									20821943	Female	34	89.2211	4	3	2	2	2
									50100518	Male	33	89.0459	7	2	2	1	1
									36379623	Female	33	89.5387	4.08333	3	2	4	4
									11310844	Male	34	88.7064	4.5	4	2	2	2
									20504017	Female	34	88.7912	5.5	4	2	1	1
									11632851	Male	33	89.3224	4.98333	4	2	2	2
									50101785	Male	33	88.4928	8.83333	4	2	2	2
									46910335	Female	24	88.8323	8.08333	4	2	2	2
									10248033	Male	44	88.4682	17.9167	3	2	4	4
									25300551	Male	33	88.95	6.75	5	2	2	2
									20956605	Female	33	88.5996	19.5833	4	2	2	2
									20264936	Female	33	88.6571	3.58333	3	2	2	2
									50102240	Male	34	87.7892	4	4	2	3	1
									54324848	Female	33	88.5202	8.75	5	2	2	2
									75990666	Male	34	87.9918	7.58333	4	2	5	5
									11619606	Male	23	87.8494	4.58333	4	2	5	6
									20242958	Female	33	87.8467	4.21667	5	2	4	4
									11395417	Male	33	87.6851	3.16667	1	2	1	1
									60848460	Female	34	87.4031	7	5	2	2	2
									50106442	Female	33	87.948	7.21667	5	2	4	4
									35941263	Female	34	87.8357	3.5	5	2	4	4
									20204538	Female	33	87.9918	2.91667	5	2	4	4
									20929774	Female	33	87.9316	23.3333	4	2	4	4
									91444029	Male	33	87.6879	5.8	3	2	4	4
									23004922	Male	33	87.1567	6	4	2	2	2
									81086436	Female	33	88.1971	9.41667	5	2	2	2
									50303145	Female	33	87.2115	14.5	3	2	2	2
									20602974	Female	33	86.9103	5	4	2	1	1
									50106578	Female	33	86.6475	28.25	4	2	1	1
									21126085	Female	33	86.9103	2.25	4	2	1	1
									50401002	Female	33	86.2943	6.03333	4	2	1	1
									93787649	Male	33	86.3546	4.25	1	2	5	5
									50405042	Male	34	90+	9	5	2	1	1
									20221273	Female	33	86.2478	4.08333	4	2	1	1
									21362537	Male	34	86.193	5.08333	5	2	4	4
									21181988	Female	23	90+	3.08333	4	2	1	1
									59217750	Male	33	88.1123	8.75	4	2	4	4
									10490993	Male	33	86.5051	7	5	2	1	1
									11302830	Male	34	85.8289	1.5	3	2	4	4
									68015667	Male	34	85.8973	6	3	2	6	6
									10395197	Male	23	85.4976	5.5	3	2	1	1
									95919181	Male	33	85.8261	3.25	3	2	2	2
									10277308	Male	34	85.9795	2.16667	4	2	1	1
									10901987	Male	34	85.8508	10.6333	4	2	2	2
									10557081	Male	33	85.3224	5	3	2	2	2
									11165535	Male	33	86.2313	10.8333	3	2	1	1
									50104684	Male	33	85.3799	4	5	2	2	2
									24747976	Female	33	90+	21.75	5	2	2	2
									89546375	Male	33	85.6947	5.83333	5	2	2	2
									11681508	Male	34	85.8179	6.16667	4	2	1	1
									11609672	Male	34	86.2697	17.75	4	2	1	1
									50403860	Male	33	85.6016	11.1667	1	2	1	1
									70883578	Male	33	85.358	4.5	3	2	1	1
									86408244	Male	23	84.8049	20.5	3	2	2	2
									15113169	Male	33	84.8241	5.5	4	2	1	1
									82317494	Male	33	84.3203	5.75	5	2	4	4
									20730959	Female	23	85.1636	3.25	3	2	1	1
									54104440	Male	33	84.8816	6.25	4	2	2	2
									20187042	Female	33	84.3477	12.9167	3	2	4	5
									20252720	Female	34	84.4709	4.08333	3	2	4	4
									21157370	Female	34	85.0951	4.83333	4	2	1	1
									10460587	Male	33	84.3641	3.66667	3	2	2	2
									66754397	Male	34	84.0301	3.25	5	2	4	4
									50102952	Male	33	83.384	6	3	2	3	2
									11200645	Male	33	83.729	4.25	4	2	1	1
									62404688	Male	33	84.0246	4.5	3	2	1	1
									11466579	Male	33	83.0664	2.5	4	2	2	2
									87410220	Female	33	84.3066	7.08333	2	2	1	2
									20487369	Female	23	82.8939	4	4	2	2	2
									20983400	Female	33	82.935	3.16667	4	2	1	2
									10203224	Male	33	83.2526	7.25	0	2	1	1
									50402017	Female	33	82.6913	6.58333	4	2	2	2
									21101658	Female	33	83.2909	5.58333	2	2	1	1
									10298957	Male	33	82.371	3.93333	3	2	4	4
									15218541	Male	34	81.9384	8.83333	4	2	1	1
									20236838	Female	33	82.1437	7.96667	3	2	1	1
									20917568	Female	33	82.2669	4.71667	4	2	5	5
									10405008	Male	33	81.6427	4.33333	3	2	6	4
									92023910	Female	33	82.2423	5	3	2	4	4
									21001807	Female	33	81.8152	5.33333	4	2	1	1
									99746564	Female	34	81.3279	12.75	2	2	1	1
									21411297	Female	33	81.3251	2	4	2	1	1
									62483327	Male	34	79.3073	4.96667	2	2	4	4
									98953007	Female	34	80.0329	6	4	2	4	4
									20431359	Female	34	79.4415	4.5	1	2	2	2
									21193068	Female	33	80.1478	8	2	2	3	2
									14184286	Female	23	79.6824	11.4167	3	2	1	1
									20834164	Female	33	79.1786	3	2	2	1	1
									20205705	Female	33	79.6304	29.5833	3	2	1	1
									10424475	Male	44	78.5106	4	3	2	5	5
									83034844	Female	34	78.4449	7.45	3	2	1	1
									20906079	Female	23	77.7988	9	3	2	4	5
									10300914	Male	33	77.7331	5.91667	4	2	1	1
									37065652	Female	33	77.1636	5.5	3	2	1	1
									10271474	Male	33	76.3094	2.5	3	2	1	1
									21413181	Female	34	76.3587	2.58333	1	2	4	4
									76755449	Female	33	77.3142	5.25	4	2	4	4
									10246987	Male	33	74.9843	5	3	2	1	1
									10249336	Male	34	74.9596	16	3	2	2	2
									11349119	Male	33	74.601	4.75	1	2	1	1
									20177982	Female	34	75.8522	4.21667	4	2	1	1
									20656964	Female	33	71.3101	7.8	3	2	1	2
