# Supplementary material for: Perimenopausal state oestradiol to progesterone imbalance drives Alzheimer’s risk via ERRα dysregulation and energy dyshomeostasis
Source: Nat Commun. 2025 Nov 22;16:11546. doi: 10.1038/s41467-025-66726-4 (PMC12748969; doi:10.1038/s41467-025-66726-4)
Supplement: Supplementary file 4 — Supplementary Data 2 [file 41467_2025_66726_MOESM4_ESM.xlsx]

## Sheet: Sheet1
Supplementary Data 2. Special reagents, antibodies and primer lists.
Antibodies
Company and Catelog number	Antibodies	Application	Dilution
ThermoFisher (PA1-10005)	MAP2	Immunohistochemistry (Human brain section)	1 in 200
		Immunohistochemistry (Mouse brain section)	1 in 200
		Immunocytochemistry (Mouse primary neurons)	1 in 500
ThermoFisher (PA5-28749)	ERRα	Immunohistochemistry (Human brain section)	1 in 200
		Immunohistochemistry (Mouse brain section)	1 in 200
		Western blotting (Mouse cerebral cortex)	1 in 1000
		Western blotting (Mouse primary neurons)	1 in 1000
		Western blotting (Mouse enriched neurons/non neurons)	1 in 1000
		Coimmunoprecipitation (Mouse cerebral cortex)	1 in 50
		Coimmunoprecipitation (Mouse primary neurons)	1 in 50
ThermoFisher (PA5-72948)	PGC1α	Immunohistochemistry (Mouse brain section)	1 in 200
		Western blotting (Mouse cerebral cortex)	1 in 1000
		Western blotting (Mouse primary neurons)	1 in 1000
		Coimmunoprecipitation (Mouse cerebral cortex)	1 in 50
		Coimmunoprecipitation (Mouse primary neurons)	1 in 50
Cell Signaling Technology (4967)	Actin	Western blotting (Mouse cerebral cortex)	1 in 1000
		Western blotting (Mouse enriched neurons/non neurons)	1 in 1000
		Western blotting (Mouse primary neurons)	1 in 1000
ThermoFisher (48-2400)	VGLUT1	Immunocytochemistry (Mouse primary neurons)	1 in 200
		Immunohistochemistry (Human/Mouse brain section)	1 in 100
	GAD65	Immunohistochemistry (Human/Mouse brain section)	1 in 100
ThermoFisher (MA1-27107)	ERα	Coimmunoprecipitation (Mouse primary neurons)	1 in 50
Biolegend (803001)	APP/Aβ (6E10)	Immunohistochemistry (Mouse brain section)	1 in 50
Cell signaling technology (8757)	PR-A/B	Western blotting (Mouse cerebral cortex)	1 in 100
		Coimmunoprecipitation (Mouse cerebral cortex)	1 in 50
ThermoFisher (A-11122)	GFP	Western blotting (Mouse enriched neurons/non neurons)	1 in 1000
ThermoFisher (PA5-78499)	NeuN	Western blotting (Mouse enriched neurons/non neurons)	1 in 1000
ThermoFisher (PA5-16291)	GFAP	Western blotting (Mouse enriched neurons/non neurons)	1 in 1000
ThermoFisher (PA5-27436)	Iba1	Western blotting (Mouse enriched neurons/non neurons)	1 in 1000
ThermoFisher (PA5-23456)	Olig2	Western blotting (Mouse enriched neurons/non neurons)	1 in 1000
ThermoFisher (MN1020)	pTau (AT-8)	Western blotting (Mouse cerebral cortex)	1 in 1000
		Immunohistochemistry (Mouse brain section)	1 in 50
ThermoFisher (AHB0042)	Tau	Western blotting (Mouse cerebral cortex)	1 in 1000
ThermoFisher (MA5-32598)	SDHA	Western blotting (Mouse cerebral cortex)	1 in 1000
ThermoFisher (PA5-34387)	SDHD	Western blotting (Mouse cerebral cortex)	1 in 1000
ThermoFisher (MA1-046)	PSD95	Immunocytochemistry (Mouse primary neurons)	1 in 200
Plsmids
Shanghai GeneChem (Custom order)	hSyn-EGFP-MIR-ESRRA shRNA
Shanghai GeneChem (Custom order)	hSyn-EGFP-MIR-Scrambled shRNA
Addgene (12260)	psPAX2
Addgene (12259)	pMD2.G
Addgene (37851)	pGL-3xERRE-luciferase reporter
Special reagents
Cambridge Isotope (CLM-1396)	glucose-13C6 isotope
Cambridge Isotope (CLM-1801-H-PK)	aspartate-13C4 isotope
ThermoFisher (11668019)	Lipofectamine 2000
ThermoFisher (15338100)	Lipofectamine LTX and Plus Reagent
Abcam (ab285242)	Mouse Total cholesterol ELISA Kit
Sigma-Aldrich (SE120084)	Mouse/Rat Estradiol ELISA Kit
Abnova (KA2330)	FSH (Rodent) ELISA Kit
Novusbio (NBP2-60125-1Kit)	Mouse Progesterone ELISA Kit
BioVision/ Abcam (K660-100/ ab228560)	Succinate Dehydrogenase Activity Assay Kit (Colorimetric)
Agilent (103010-100)	Seahorse XF Cell Mito Stress Test Kit
BioVision/ Abcam (K354-100/ ab83555)	ATP Assay Kit (Colorimetric/Fluorometric)
Millipore (SCT045)	BioTracker ATP-Red dye
ThermoFisher (C10430)	CellEventTM Caspase-3/7 Red dye
ThermoFisher (10003D)	Dynabeads Protein G
Tocris (0189)	DNQX
Tocris (1069)	Tetrodoxin citrate
Tocris (3928)	XCT-790
Tocris (1991)	MPP dihydrochloride
Tocris (2662)	PHTPP
Tocris (3678)	G-15
Cayman (31105)	Estradiol cypionate
Software
Enrich R	https://maayanlab.cloud/Enrichr/
GSEA	https://www.gsea-msigdb.org/gsea/index.jsp
MetaboAnalyst	https://www.metaboanalyst.ca
Allen Brain Map	https://www.brain-map.org
ChIP Atlas	https://chip-atlas.org
Harmonizome	https://maayanlab.cloud/Harmonizome
AlphaFold2	https://colab.research.google.com/github/sokrypton/ColabFold/blob/main/AlphaFold2.ipynb
PyMol	https://pymol.org
R Studio	https://posit.co/download/rstudio-desktop/
JASPAR database	https://jaspar.elixir.no
Primer for qPCR
Gene name	GeneBank Accession	Forward primer (5' to 3')	Reverse primer (5' to 3')	Amplicon size (bp)
Eno1	NM_023119	TGCGTCCACTGGCATCTAC	CAGAGCAGGCGCAATAGTTTTA	118
Pdha1	NM_008810	GAAATGTGACCTTCATCGGCT	TGATCCGCCTTTAGCTCCATC	123
Gapdh	NM_008084	AGGTCGGTGTGAACGGATTTG	TGTAGACCATGTAGTTGAGGTCA	123
Dhcr24	NM_053272	CTCTGGGTGCGAGTGAAGG	TTCCCGGACCTGTTTCTGGAT	195
Cyp51	NM_020010.2	CGCAGGCTGTCAAAAGAACC	CATCTGTTAGAGGACGCCCG	85
Lrp1	NM_008512.2	GCGAGGAGCAGGTTGTTAGT	ATACCAGAACACCACGCCAG	110
Vldlr	NM_013703.2	TGGCGAGTGCATTCACAAAA	TCAACACAGTCTCGGATGCC	171
Esrra	NM_007953	CTCAGCTCTCTACCCAAACGC	CCGCTTGGTGATCTCACACTC	168
Ppargc1a	NM_008904	TATGGAGTGACATAGAGTGTGCT	CCACTTCAATCCACCCAGAAAG	134
Sdha	NM_023281	GGAACACTCCAAAAACAGACCT	CCACCACTGGGTATTGAGTAGAA	106
Sdhd	NM_025848	TGGTCAGACCCGCTTATGTG	GGTCCAGTGGAGAGATGCAG	128
Rpl13a	NM_016738.5	TCTGCTCCGAAGAAGGGAGA	TTGCTCGGATGCCAAAGAGT	196
Primer for ChIP-PCR
Gene name	Transcription factor	Forward primer (5' to 3')	Reverse primer (5' to 3')	Amplicon size (bp)
Pdha1	ERα	AATTCTGCTCAGTGTGGGGAG	TTGCTGCCGGTTCAGATTCA	103
Dhcr24	ERα	ATCCAGCAGCAACCGCTAAT	CAGGACTATGAGTCCCCGGT	128
Cyp51	ERα	ATCCCAGGGTGGCTGTAGAA	TGCACACTCAAGGGGTGAAG	81
Lrp1	ERα	GGGATGAGGTAGACGCAGTT	GGAGTTCTGGGAAGCGGTC	72
Vldlr	ERα	TGTCCCCCACCCATTTCATC	AGCCAGTACCAGTCCACAGA	110
Sdha	ERRα	TCCTCTGCACCAACAACATC	ATGAACCGTTCCCATTTTATTTCT	140
Sdhd	ERRα	ATGGTGAGGACGGGTGTCTT	ATGGCACTCGGAATCTCTGG	72
