# Supplementary material for: Perimenopausal state oestradiol to progesterone imbalance drives Alzheimer’s risk via ERRα dysregulation and energy dyshomeostasis
Source: Nat Commun. 2025 Nov 22;16:11546. doi: 10.1038/s41467-025-66726-4 (PMC12748969; doi:10.1038/s41467-025-66726-4)
Supplement: Supplementary file 7 — Source data [file 41467_2025_66726_MOESM7_ESM.xlsx]

## Sheet: 1b
Figure 1b. DEG analysis between AD vs. ND (Sex-specific)
Male LOAD vs ND (None of the DEGs has an adj p<0.05)									Down DEGs (adj p<0.05)-Hallmark pathway															Female LOAD vs Female ND									Down DEGs (adj p<0.05)-Hallmark pathway
Gene	logFC	AveExpr	t	P.Value	adj.P.Val	B	Pattern		Term	Overlap	P-value	Adjusted P-value	Old P-value	Old Adjusted P-value	Odds Ratio	Combined Score	Genes							Gene	logFC	AveExpr	t	P.Value	adj.P.Val	B	Pattern		Term	Overlap	P-value	Adjusted P-value	Old P-value	Old Adjusted P-value	Odds Ratio	Combined Score	Genes
RP11-307B6.3	-0.393448	1.73095	-4.46238	1.3008e-05	0.224378	-0.711444	Down		Interferon Gamma Response	6/200	0.0499417	0.685057	0	0	2.3426	7.02054	RNF31;SOCS1;CFH;CD69;FCGR1A;CFB							RP11-599B13.6	-0.792022	1.63173	-2.84323	0.00470181	0.0440786	-6.4506	Down		Oxidative Phosphorylation	83/200	2.75687e-10	1.37844e-08	0	0	2.57011	56.5727	GPI;ISCA1;COX7B;SLC25A3;HCCS;MRPL35;TOMM22;OPA1;NNT;IDH3B;TIMM17A;UQCRFS1;DLAT;ATP6V1E1;IDH3A;PDHX;ATP6V1G1;PHYH;ATP6AP1;MRPS22;NDUFC2;SDHA;ATP1B1;SDHB;AFG3L2;OXA1L;COX7A2L;NDUFS4;VDAC3;VDAC2;VDAC1;NDUFS1;UQCRC2;SLC25A5;SLC25A12;DLD;SLC25A11;SLC25A4;ISCU;FH;NDUFB8;OAT;UQCRB;NDUFB6;COX15;NDUFB5;NDUFB3;NDUFB2;MRPL15;UQCR10;TIMM10;MRPS30;COX5A;UQCRH;GRPEL1;MFN2;ATP6V1H;COX11;NDUFV1;ATP6V1D;ATP6V1C1;…
HMGN2	-0.296309	6.37793	-4.27543	2.85634e-05	0.224378	-1.46571	Down		Complement	6/200	0.0499417	0.685057	0	0	2.3426	7.02054	CFH;S100A13;SCG3;CP;CFB;MSRB1							VGF	-0.748715	4.29417	-4.4733	1.01292e-05	0.000801521	-0.680367	Down		Myc Targets V1	69/200	2.44396e-05	0.000610991	0	0	1.90033	20.1801	YWHAE;SLC25A3;HSP90AB1;PWP1;PSMD8;EEF1B2;PSMD7;SNRPD2;YWHAQ;SNRPD1;SNRPD3;AP3S1;MRPL9;TXNL4A;ACP1;NCBP1;EIF1AX;VBP1;RAD23B;NME1;GNL3;PSMA6;PSMA1;TCP1;VDAC3;NHP2;MCM4;VDAC1;SNRPA1;HPRT1;MCM6;MCM2;PRPS2;HDAC2;PSMD14;CSTF2;ODC1;CUL1;NOLC1;COX5A;EXOSC7;PSMB2;PGK1;EIF4H;HNRNPA1;EIF4E;CCT4;RANBP1;XRCC6;NPM1;DUT;RRM1;SSB;NOP16;CBX3;GOT2;PA2G4;EIF2S1;SRPK1;PSMC6;COPS5;NDUFAB1;POLE3;HNRNPD;RNPS1;SSBP1;ABC…
S100B	-0.332032	8.01573	-4.25325	3.13039e-05	0.224378	-1.55338	Down		Fatty Acid Metabolism	5/158	0.0587192	0.685057	0	0	2.47092	7.00502	HMGCL;HSDL2;CPT2;ACOX1;ALDH1A1							SST	-0.677288	4.12252	-4.55955	6.88052e-06	0.000637034	-0.309312	Down		Protein Secretion	38/96	6.21726e-05	0.00103621	0	0	2.35789	22.8376	NAPA;ARF1;VPS4B;GOSR2;CLTC;USO1;ICA1;CLTA;ATP1A1;RAB22A;NAPG;AP2S1;TMED2;ATP6V1H;AP3S1;DNM1L;AP2M1;SH3GL2;SEC31A;RAB2A;TPD52;ARFGEF1;ARFGEF2;BNIP3;STX7;GBF1;OCRL;AP2B1;STAM;SCAMP1;SOD1;TOM1L1;RER1;RAB14;ZW10;PPT1;VAMP4;PAM
RP11-92G12.3	-0.30367	1.06026	-4.14053	4.95893e-05	0.311012	-1.99299	Down		Myogenesis	5/200	0.125985	0.873934	0	0	1.93456	4.00762	CKMT2;TAGLN;HRC;MYOZ1;SOD3							CRYM	-0.59603	5.74864	-4.58044	6.2595e-06	0.000603969	-0.218466	Down		mTORC1 Signaling	59/200	0.00658873	0.0823591	0	0	1.5052	7.5597	GPI;GSK3B;PITPNB;ARPC5L;ATP2A2;TMEM97;VLDLR;TM7SF2;ACTR3;ACTR2;TPI1;HMGCS1;SORD;ELOVL6;CACYBP;ACSL3;TUBG1;UCHL5;TUBA4A;ACLY;PSMA3;MCM4;HPRT1;ALDOA;EEF1E1;BCAT1;SKAP2;MCM2;RAB1A;PSMD12;TOMM40;NUFIP1;PSMD14;PSMD13;USO1;HMGCR;HSP90B1;RDH11;PGK1;SSR1;LTA4H;ATP6V1D;HSPA9;HSPA5;GOT1;SRD5A1;EDEM1;GSR;CYP51A1;ASNS;IMMT;GTF2H1;DHCR24;MLLT11;CCT6A;PSMC6;COPS5;PSMG1;LGMN
ERICH6-AS1	-0.176154	1.09849	-3.97459	9.59478e-05	0.351638	-2.62174	Down		heme Metabolism	5/200	0.125985	0.873934	0	0	1.93456	4.00762	SPTA1;KEL;HBB;AHSP;RHCE							LINC01007	-0.59268	2.21797	-6.33148	6.714e-10	2.24579e-06	8.66296	Down		Myc Targets V2	21/58	0.00869463	0.0869463	0	0	2.03737	9.6674	PLK4;DUSP2;NPM1;NOP16;CBX3;SORD;NOLC1;IMP4;TMEM97;TFB2M;PA2G4;RABEPK;GNL3;BYSL;EXOSC5;NDUFAF4;MRTO4;MCM4;MPHOSPH10;FARSA;DCTPP1
RP11-96B5.3	-0.157466	0.295152	-3.96323	0.000100307	0.351638	-2.66398	Down		Pperoxisome	3/104	0.158564	0.873934	0	0	2.23455	4.11514	HMGCL;ACOX1;ALDH1A1							SVOP	-0.562838	3.88426	-5.40018	1.16224e-07	6.47935e-05	3.63419	Down		Unfolded Protein Response	35/113	0.0148189	0.108736	0	0	1.6117	6.78823	EIF4A2;POP4;GOSR2;PARN;NOLC1;SDAD1;HSP90B1;EXOSC5;EXOSC9;SSR1;DNAJB9;EIF4E;EXOSC1;SEC31A;TSPYL2;HSPA9;TTC37;NPM1;HSPA5;EDEM1;DDX10;ASNS;EIF2S1;LSM4;YWHAZ;SPCS3;TUBB2A;SPCS1;DNAJA4;NHP2;SRPRA;SRPRB;HYOU1;ATP6V0D1;DCP2
HBA1	-0.722014	6.948	-3.94021	0.000109724	0.351638	-2.74924	Down		Spermatogenesis	3/135	0.263958	0.873934	0	0	1.70707	2.27376	SHE;SCG3;BUB1							NCALD	-0.544197	4.94723	-5.58053	4.50642e-08	3.3747e-05	4.55538	Down		Hedgehog Signaling	14/36	0.015223	0.108736	0	0	2.28284	9.55355	RTN1;LDB1;CRMP1;THY1;VLDLR;L1CAM;SHH;HEY1;RASA1;SLIT1;NF1;NRCAM;SCG2;CDK5R1
RP11-569G13.2	-0.106959	0.272298	-3.88892	0.000133812	0.355617	-2.93765	Down		Hypoxia	4/200	0.271782	0.873934	0	0	1.53375	1.99811	CA12;IGFBP1;ALDOB;CP							CARTPT	-0.534529	4.6384	-3.75351	0.000201022	0.00503679	-3.52397	Down		UV Response Dn	40/144	0.0541536	0.33846	0	0	1.38074	4.02614	CITED2;CELF2;GCNT1;FHL2;ICA1;PTPRM;PRDM2;VLDLR;ATP2C1;KALRN;SYNE1;RGS4;ATXN1;SIPA1L1;GRK5;PRKAR2B;AKT3;MAP2K5;CDON;CAP2;ABCC1;WDR37;MIOS;BDNF;PRKCE;MAGI2;DYRK1A;ATP2B1;MAPK14;ACVR2A;INPP4B;ATRN;ARHGEF9;PLCB4;SCN8A;RASA2;KIT;AGGF1;AMPH;MET
SERPINB9P1	-0.143995	0.400178	-3.87731	0.000139924	0.355617	-2.98001	Down		Xenobiotic Metabolism	4/200	0.271782	0.873934	0	0	1.53375	1.99811	CCL25;IGFBP1;ACOX1;CFB							PCDH8	-0.528071	2.52318	-4.78867	2.39196e-06	0.000343282	0.70715	Down		Spermatogenesis	35/135	0.146826	0.815702	0	0	1.25535	2.40839	DDX25;CHRM4;GFI1;HSPA4L;PEBP1;YBX2;PHF7;COIL;PHKG2;NEK2;TOPBP1;IL13RA2;ZC3H14;TCP11;CLVS1;IL12RB2;RPL39L;NPY5R;PARP2;GAD1;BRAF;HTR5A;PIAS2;SNAP91;TSN;THEG;ADCYAP1;CCNA1;CAMK4;GAPDHS;VDAC3;SCG5;SCG3;PSMG1;CDKN3
ALDH1A1	-0.343434	4.33396	-3.84036	0.00016118	0.355617	-3.11407	Down		KRAS Signaling Up	4/200	0.271782	0.873934	0	0	1.53375	1.99811	CFH;SCG3;TRIB1;CFB							GABRG2	-0.51885	3.80817	-4.48796	9.48871e-06	0.000775385	-0.617736	Down		Reactive Oxygen Species Pathway	14/49	0.165069	0.825346	0	0	1.43373	2.58271	CDKN2D;PRNP;ABCC1;NDUFA6;GPX3;GSR;GLRX2;IPCEF1;MPO;ATOX1;SOD1;PRDX2;HMOX2;LAMTOR5
ANKRD30B	-0.20043	1.51797	-3.8373	0.000163071	0.355617	-3.12512	Down		Coagulation	3/138	0.274665	0.873934	0	0	1.66888	2.15653	CFH;S100A13;CFB							CHGB	-0.516204	4.90286	-4.42991	1.22763e-05	0.0008979	-0.864614	Down		Pancreas Beta Cells	1940-11-01	0.243034	0.999996	0	0	1.35916	1.9226	PCSK2;PCSK1;SPCS1;PKLR;SST;STXBP1;AKT3;DCX;SRPRB;SYT13;INSM1
RP11-481A20.10	-0.16945	0.112002	-3.83143	0.000166757	0.355617	-3.1463	Down		Angiogenesis	1936-01-01	0.380464	0.897736	0	0	2.14025	2.06826	SLCO2A1							GAD1	-0.503855	3.87201	-4.68044	3.96105e-06	0.000463617	0.221438	Down		Fatty Acid Metabolism	36/158	0.416004	0.999996	0	0	1.05712	0.927155	FH;ODC1;RAP1GDS1;HCCS;ENO2;PTS;TDO2;AUH;RDH11;CA4;IDH3B;YWHAH;ACOT8;GABARAPL1;ADSL;PDHA1;HMGCS1;MDH1;MDH2;AADAT;CYP4A11;CIDEA;GAD2;ACSL4;DHCR24;SDHA;SUCLA2;ALDH1A1;SMS;ERP29;GAPDHS;SERINC1;ALDOA;DLD;BLVRA;METAP1
AC118754.4	-0.114698	0.1843	-3.8187	0.000175028	0.355617	-3.19214	Down		Bile Acid Metabolism	2/112	0.436433	0.897736	0	0	1.36197	1.12924	RBP1;ALDH1A1							RGS4	-0.501953	5.60743	-4.97305	9.91317e-07	0.000208985	1.55721	Down		Androgen Response	23/100	0.426809	0.999996	0	0	1.06997	0.910995	TPD52;XRCC6;HMGCS1;HOMER2;XRCC5;GSR;STK39;SORD;DHCR24;ACSL3;PA2G4;HMGCR;CAMKK2;INPP4B;ALDH1A3;SPCS3;HERC3;ANKH;SMS;DNAJB9;PTK2B;GPD1L;SPDEF
LGALS4	-0.089221	0.273047	-3.81029	0.0001807	0.355617	-3.22234	Down		Unfolded Protein Response	2/113	0.440912	0.897736	0	0	1.34963	1.10523	IGFBP1;YIF1A							PAK1	-0.501213	5.1709	-4.78524	2.43089e-06	0.000345518	0.691591	Down		PI3K/AKT/mTOR Signaling	23/105	0.530996	0.999996	0	0	1.00441	0.635791	ACTR3;GSK3B;ACTR2;ARF1;RALB;PRKAA2;CAB39;PRKCB;YWHAB;CLTC;PRKAG1;HSP90B1;MAPK10;MAPK9;MAPK8;CAMK4;UBE2N;PIN1;GRB2;PLCB1;MAP3K7;EIF4E;AP2M1
HIST2H2AA3	-0.444364	3.86225	-3.8014	0.00018689	0.355617	-3.25422	Down		Apical Surface	1944-01-01	0.443061	0.897736	0	0	1.74136	1.41755	MAL							ADCYAP1	-0.498097	2.01665	-5.43332	9.7835e-08	5.84378e-05	3.80153	Down		UV Response Up	34/158	0.56916	0.999996	0	0	0.981704	0.553282	RET;FEN1;TGFBRAP1;ENO2;RASGRP1;HSPA13;GLS;SULT1A1;RXRB;PPP1R2;HTR7;GRPEL1;AP2S1;PRKACA;NPTX2;ATP6V1C1;PARP2;GPX3;IGFBP2;PRKCD;ASNS;GGH;CDC5L;CCK;TUBA4A;PTPRD;OLFM1;EIF2S3;POLE3;PPT1;NPTXR;ALDOA;CDO1;SLC25A4
TTLL6	-0.125028	0.614893	-3.78941	0.00019555	0.355617	-3.29708	Down		Reactive Oxygen Species Pathway	1949-01-01	0.478942	0.897736	0	0	1.55957	1.14812	FTL							CRH	-0.49482	1.25056	-5.38861	1.23403e-07	6.71416e-05	3.57598	Down		Pperoxisome	22/104	0.604713	0.999996	0	0	0.960517	0.483141	ACOT8;ABCC5;VPS4B;PEX11B;NR1I2;CACNA1B;ACSL4;DHCR24;SOD1;CDK7;STS;ATXN1;SLC25A17;MSH2;ERCC3;RDH11;ALDH1A1;LONP2;ITGB1BP1;SLC27A2;SLC25A4;YWHAH
MYOZ1	-0.121433	0.674219	-3.77956	0.000202947	0.355617	-3.3322	Down		IL-2/STAT5 Signaling	3/199	0.490086	0.897736	0	0	1.14591	0.817231	SHE;SOCS1;CTLA4							RTN1	-0.492152	7.63577	-4.42156	1.27364e-05	0.000916841	-0.89986	Down		E2F Targets	42/200	0.639713	0.999996	0	0	0.951405	0.425027	SLBP;PRPS1;POP7;PRKDC;DSCC1;CSE1L;NOLC1;HMGB3;PSIP1;STMN1;PMS2;PLK4;GINS1;RANBP1;XRCC6;DUT;RFC2;TUBB;PA2G4;TUBG1;EIF2S1;DCK;NME1;CIT;NUDT21;RAD51C;MSH2;ZW10;RPA3;UBE2T;BRMS1L;HNRNPD;MCM4;RAD1;TRIP13;MCM6;DCTPP1;SPC24;RAN;MAD2L1;CDKN3;MCM2
2004-09-01	-0.214252	7.69	-3.77672	0.000205126	0.355617	-3.3423	Down		Adipogenesis	3/200	0.49341	0.897736	0	0	1.14003	0.805334	CPT2;ACOX1;DBT							MAL2	-0.491357	3.44082	-5.17282	3.70278e-07	0.000116611	2.51008	Down		DNA Repair	30/150	0.736554	0.999996	0	0	0.894488	0.27351	FEN1;ARL6IP1;CSTF3;USP11;GMPR2;SNAPC5;MPC2;POLR2D;TMED2;STX3;RAE1;POLR2K;SF3A3;BCAP31;DUT;BRF2;RFC2;TAF13;GTF2H1;GTF2H3;NME1;NT5C3A;NUDT21;RRM2B;ERCC3;POLR3C;RPA3;HPRT1;EIF1B;CCNO
SOCS1	-0.172196	0.664095	-3.77619	0.000205543	0.355617	-3.34422	Down		Epithelial Mesenchymal Transition	3/200	0.49341	0.897736	0	0	1.14003	0.805334	TAGLN;NTM;MATN3							PCSK1	-0.491213	2.18275	-4.86256	1.68598e-06	0.000278559	1.04443	Down		Bile Acid Metabolism	22/112	0.746864	0.999996	0	0	0.874688	0.255297	PEX16;ABCG8;PHYH;ABCA5;SLC23A1;NR1I2;DHCR24;CROT;PEX1;CYP46A1;NR3C2;SOD1;PEX7;ATXN1;AMACR;ALDH1A1;LONP2;HACL1;SLC27A2;ABCG4;PFKM;OPTN
ADCY4	-0.237057	2.42485	-3.75301	0.000224236	0.36293	-3.42652	Down		Apoptosis	2/161	0.629866	0.897736	0	0	0.939891	0.434463	HMGB2;CD69							CBLN4	-0.487753	2.2637	-5.26541	2.32105e-07	9.13063e-05	2.96283	Down		KRAS Signaling Dn	40/200	0.76046	0.999996	0	0	0.894244	0.244872	RYR2;TENM2;THRB;CLSTN3;MAST3;NPY4R;PLAG1;ALOX12B;YBX2;MEFV;CACNA1F;KLK7;NUDT11;MFSD6;VPS50;SLC16A7;SYNPO;SNCB;SPTBN2;EPHA5;KCND1;SERPINB2;CAMK1D;ARPP21;SLC30A3;IGFBP2;ENTPD7;KRT5;WNT16;SSTR4;DLK2;CCNA1;P2RX6;NPHS1;MYO15A;KCNQ2;YPEL1;SIDT1;CLDN16;ABCG4
TLCD1	-0.311504	2.65798	-3.721	0.000252698	0.372908	-3.53941	Down		IL-6/JAK/STAT3 Signaling	1987-01-01	0.68606	0.897736	0	0	0.868777	0.327347	SOCS1							NAP1L5	-0.487091	5.09765	-4.74098	2.99073e-06	0.000391793	0.491922	Down		Apical Surface	1944-08-01	0.774683	0.999996	0	0	0.79537	0.203059	NTNG1;APP;RTN4RL1;SHROOM2;THY1;EFNA5;CX3CL1;DCBLD2
MEIS3	-0.289062	5.84833	-3.70835	0.000264862	0.379692	-3.5838	Down		Interferon Alpha Response	1997-01-01	0.725292	0.897736	0	0	0.777883	0.249841	RNF31							ZCCHC12	-0.481853	2.53624	-5.30807	1.86755e-07	8.25443e-05	3.17373	Down		Glycolysis	39/200	0.811769	0.999996	0	0	0.866216	0.18064	PRPS1;CITED2;XYLT2;VLDLR;ENO2;ARPP19;HS6ST2;UGP2;FAM162A;STMN1;NDST3;CAPN5;PGK1;PDK3;PPFIA4;TPI1;MDH1;GOT1;HSPA5;MDH2;GLCE;PGAM1;TPBG;GFPT1;GOT2;SRD5A3;AKR1A1;SOD1;EXT1;PKM;GNPDA1;RRAGD;GAPDHS;PKP2;ALDOA;PAM;DLD;MET;POLR3K
PYY	-0.0968653	0.240588	-3.68149	0.000292549	0.403974	-3.67761	Down		TNF-alpha Signaling via NF-kB	2/200	0.743839	0.897736	0	0	0.753258	0.222913	CD69;TRIB1							SNAP25	-0.480546	9.10442	-4.03436	6.59444e-05	0.00247102	-2.46878	Down		Adipogenesis	38/200	0.855929	0.999996	0	0	0.838548	0.130451	RTN3;COX7B;RNF11;ABCB8;GHITM;MRPL15;UQCR10;GPHN;SULT1A1;GRPEL1;NKIRAS1;DHRS7B;DBT;G3BP2;UBQLN1;DNAJB9;DLAT;YWHAG;IDH3A;PTCD3;PHYH;NDUFA5;MDH2;GPX3;APLP2;CIDEA;IMMT;ELOVL6;SDHB;SOD1;CS;ACLY;COQ3;DHRS7;REEP5;NDUFAB1;ALDOA;DLD
FAM228B	-0.152502	4.23819	-3.66309	0.000313068	0.413238	-3.74153	Down		G2-M Checkpoint	2/200	0.743839	0.897736	0	0	0.753258	0.222913	HMGN2;BUB1							LINC00507	-0.478701	2.26914	-5.36807	1.3722e-07	7.09782e-05	3.47291	Down		Notch Signaling	1932-05-01	0.858386	0.999996	0	0	0.662735	0.1012	PSEN2;CUL1;DTX4;WNT2;SKP1
C6orf132	-0.0106012	0.0244346	-3.63141	0.000351613	0.413238	-3.85093	Down		Estrogen Response Early	2/200	0.743839	0.897736	0	0	0.753258	0.222913	CA12;TUBB2B							NEUROD6	-0.47688	3.19582	-5.16828	3.78792e-07	0.000118047	2.48805	Down		Mitotic Spindle	37/199	0.885917	0.999996	0	0	0.816292	0.0988795	CEP57;YWHAE;DOCK4;RABGAP1;KATNB1;KIF11;WASL;RASAL2;KLC1;CDC42;KIF3B;CDC27;CEP72;TLK1;NEK2;KIF3C;SYNPO;KIFAP3;WASF1;SPTAN1;MYH10;ARHGEF11;ARFGEF1;SHROOM2;SORBS2;TSC1;LRPPRC;TUBA4A;TPX2;CENPF;ALS2;RASA1;RASA2;ARHGEF3;NF1;RAB3GAP1;PAFAH1B1
RPL29	-0.153982	8.22998	-3.61714	0.000370383	0.413238	-3.89989	Down		Estrogen Response Late	2/200	0.743839	0.897736	0	0	0.753258	0.222913	CA12;MDK							NRN1	-0.472567	5.88648	-4.91937	1.28465e-06	0.000239613	1.30683	Down		KRAS Signaling Up	37/200	0.892724	0.999996	0	0	0.811232	0.0920572	SNAP25;PTPRR;SATB1;TOR1AIP2;CROT;HDAC9;IL1RL2;ANKH;FGF9;BTBD3;TSPAN7;EPB41L3;PRKG2;EPHB2;RABGAP1L;CDADC1;PTCD2;PEG3;ARG1;FUCA1;GABRA3;CIDEA;NAP1L2;BPGM;SNAP91;DCBLD2;BTC;ANO1;ALDH1A3;RBP4;PCP4;TMEM158;TSPAN13;SCG5;CCSER2;SCG3;AVL9
XX-C2158C12.2	-0.217247	0.750347	-3.61092	0.000378861	0.413238	-3.92119	Down		Apical Junction	2/200	0.743839	0.897736	0	0	0.753258	0.222913	COL17A1;MDK							SLC32A1	-0.468369	2.08145	-5.05584	6.61636e-07	0.000167505	1.94813	Down		Apical Junction	36/200	0.922384	0.999996	0	0	0.784262	0.0633637	AMIGO1;AMIGO2;ATP1A3;ICAM5;THY1;WASL;PIK3CB;ADRA1B;CX3CL1;GNAI1;CDH8;MYL12B;ACTG1;CALB2;TRO;CDH3;AKT3;ADAM23;SLIT2;MYH10;YWHAH;SLC30A3;NEGR1;ACTN2;SHROOM2;TSC1;TUBG1;MAPK14;MAPK13;ARPC2;PPP2R2C;RASA1;EXOC4;NF1;SKAP2;ITGA9
CMTM5	-0.324529	4.05992	-3.5878	0.000412004	0.430688	-4.00009	Down		Glycolysis	2/200	0.743839	0.897736	0	0	0.753258	0.222913	ALDOB;NOL3							PCDHGC5	-0.467829	2.84396	-4.56606	6.681e-06	0.000630099	-0.281055	Down		G2-M Checkpoint	35/200	0.945498	0.999996	0	0	0.757632	0.04246	CUL5;ODC1;CUL1;NOLC1;HMGB3;KIF11;RASAL2;EFNA5;ORC5;SNRPD1;STMN1;CDC27;NEK2;E2F3;HMGN2;PLK4;PRMT5;HSPA8;SLC38A1;STIL;CDC7;LIG3;MAPK14;RAD23B;TPX2;UCK2;CENPF;NCL;NUP50;HNRNPD;MCM6;PAFAH1B1;MAD2L1;CDKN3;MCM2
INTU	-0.173218	1.74789	-3.58779	0.000412026	0.430688	-4.00014	Down		Allograft Rejection	2/200	0.743839	0.897736	0	0	0.753258	0.222913	SOCS1;CCL19							CAP2	-0.466982	4.60446	-4.63889	4.79528e-06	0.000520108	0.0376146	Down		Xenobiotic Metabolism	35/200	0.945498	0.999996	0	0	0.757632	0.04246	AHCY;SLC35B1;ATP2A2;SPINT2;TMEM97;CROT;CSAD;ARPP19;PTS;PGRMC1;NFS1;TKFC;TDO2;HNF4A;HACL1;ACP2;ACP1;GABARAPL1;GCKR;PMM1;ARG1;CYP4F2;GSS;GAD1;GSR;AP4B1;CYP26A1;RBP4;DHRS7;HPRT1;CYP2E1;HRG;BCAT1;CDO1;GART
C1orf27	-0.148692	2.3892	-3.56951	0.000440143	0.441675	-4.0622	Down		UV Response Up	1/158	0.878497	0.930814	0	0	0.474171	0.0614255	APOM							SPON2	-0.462612	2.30346	-5.30336	1.913e-07	8.34635e-05	3.1504	Down		Cholesterol Homeostasis	1974-11-01	0.950028	0.999996	0	0	0.624282	0.0320029	HMGCS1;CYP51A1;PDK3;MAL2;TMEM97;HMGCR;SREBF2;GNAI1;TM7SF2;ACTG1;LGMN
MDK	-0.362856	3.56342	-3.55071	0.000470925	0.454388	-4.12572	Down		Mitotic Spindle	1/199	0.929879	0.930814	0	0	0.375197	0.0272771	BUB1							C2orf80	-0.462344	3.6931	-5.2331	2.73397e-07	9.66015e-05	2.80406	Down		Wnt-beta Catenin Signaling	1942-05-01	0.967598	0.999996	0	0	0.483307	0.0159193	HDAC2;HEY1;PSEN2;CUL1;GNAI1
RP11-111F16.2	-0.164604	0.308913	-3.52917	0.000508693	0.472651	-4.19816	Down		mTORC1 Signaling	1/200	0.930814	0.930814	0	0	0.373292	0.0267635	BUB1							OLFM3	-0.461613	2.35949	-5.02587	7.66389e-07	0.000183172	1.80598	Down		Angiogenesis	1936-04-01	0.969677	0.999996	0	0	0.4471	0.0137672	LRPAP1;APP;SLCO2A1;TNFRSF21
AC034228.3	-0.188842	0.732063	-3.50096	0.000562456	0.513103	-4.29241	Down		E2F Targets	1/200	0.930814	0.930814	0	0	0.373292	0.0267635	HMGB2							STAT4	-0.461246	2.79838	-5.12487	4.70353e-07	0.000135788	2.27838	Down		Apoptosis	26/161	0.971172	0.999996	0	0	0.687786	0.0201189	APP;RNASEL;SATB1;SLC20A1;PLPPR4;PSEN2;XIAP;ENO2;CASP9;PPP3R1;BCL2L10;PAK1;ANKH;DNM1L;SPTAN1;BCAP31;EGR3;GPX3;GSR;SOD1;CCNA1;MADD;PPT1;VDAC2;BCL2L2;DAP3
C22orf31	-0.13879	0.362702	-3.48606	0.000592948	0.53126	-4.34191	Down		Inflammatory Response	1/200	0.930814	0.930814	0	0	0.373292	0.0267635	CD69							PARM1	-0.460915	3.26644	-4.84805	1.80647e-06	0.000288656	0.977833	Down		heme Metabolism	32/200	0.984416	0.999996	0	0	0.67972	0.0106759	ISCA1;IGSF3;NUDT4;CCDC28A;ADD2;PRDX2;NNT;CDC27;TSPAN5;BTRC;CDR2;FBXO9;ATP6V0A1;CTSB;SNCA;MPP1;DMTN;ACSL6;XPO7;ASNS;FBXO34;BPGM;GAPVD1;XK;SYNJ1;MKRN1;RANBP10;HAGH;YPEL5;OPTN;RHCE;BLVRA
CP	-0.502846	2.40115	-3.41371	0.000764385	0.595764	-4.57964	Down		p53 Pathway	1/200	0.930814	0.930814	0	0	0.373292	0.0267635	SOCS1							NMNAT2	-0.460728	4.01485	-4.7688	2.62586e-06	0.00036195	0.617252	Down		Estrogen Response Late	31/200	0.990406	0.999996	0	0	0.654389	0.00630851	RET;MOCS2;ARL3;HSPA4L;SNX10;HR;CYP26B1;PRKAR2B;NRIP1;MEST;PLK4;DUSP2;STIL;EGR3;OPN3;HOMER2;DYNLT3;TPBG;SORD;COX6C;ASS1;OVOL2;MAPK13;OLFM1;CCNA1;PCP4;TSPAN13;NMU;HPRT1;MAPT;SLC27A2
RP11-218M22.1	-0.143978	1.30132	-3.41302	0.00076622	0.595764	-4.58188	Down																	SLC30A3	-0.460668	4.09482	-4.64975	4.56224e-06	0.000506429	0.085518	Down		Complement	30/200	0.994302	0.999996	0	0	0.629368	0.00359663	USP14;DOCK4;PREP;PLA2G7;RASGRP1;CASP9;VCPIP1;GNG2;HNF4A;LTA4H;CTSB;SERPINB2;HSPA5;ACTN2;PRKCD;HPCAL4;RBSN;ATOX1;PDP1;F7;F8;RABIF;CDH13;CALM3;GRB2;SCG3;ZFPM2;CALM1;LGMN;CDK5R1
ASIP	-0.0660189	0.111292	-3.41279	0.000766857	0.595764	-4.58266	Down		Up DEGs (adj p<0.05)-Hallmark pathway															VSNL1	-0.460207	7.81913	-3.82088	0.000154791	0.00423935	-3.27727	Down		TGF-beta Signaling	1954-05-01	0.995694	0.999996	0	0	0.364665	0.00157376	BMPR2;SLC20A1;SMURF1;XIAP;MAP3K7
NANOG	-0.0563836	0.222228	-3.40685	0.000782868	0.595764	-4.60197	Down		Term	Overlap	P-value	Adjusted P-value	Old P-value	Old Adjusted P-value	Odds Ratio	Combined Score	Genes							CTD-2023N9.3	-0.45379	2.61633	-6.05815	3.25632e-09	7.39161e-06	7.11814	Down		Estrogen Response Early	28/200	0.998203	0.999996	0	0	0.580237	0.00104359	RET;ARL3;FHL2;HR;ADCY1;RASGRP1;CALB2;UGCG;SYNGR1;CYP26B1;INPP5F;TBC1D30;NRIP1;SH3BP5;EGR3;MREG;OPN3;BCL11B;DYNLT3;TPBG;KAZN;OVOL2;REEP1;OLFM1;SYT12;MPPED2;MAPT;SLC27A2
CTD-2026K11.6	-0.0868789	0.508027	-3.40655	0.000783681	0.595764	-4.60294	Down		Angiogenesis	1936-03-01	0.00380314	0.125504	0	0	10.4609	58.2873	COL5A2;S100A4;SERPINA5							NSF	-0.453433	5.43235	-4.23988	2.79798e-05	0.00147619	-1.65236	Down		Myogenesis	27/200	0.999048	0.999996	0	0	0.556116	0.000529815	EIF4A2;CHRNA1;APP;VIPR1;PSEN2;SLN;SPTAN1;PPFIA4;SGCG;SPDEF;KCNH1;MEF2A;GABARAPL2;PRNP;ATP6AP1;ACTN2;TPM3;GPX3;REEP1;FABP3;MYL7;TNNT3;FKBP1B;CDH13;MAPRE3;CASQ1;PFKM
RP4-798A10.4	-0.0570365	0.0535585	-3.40191	0.000796414	0.596407	-4.618	Down		Hypoxia	4/200	0.0989728	0.829076	0	0	2.34264	5.41832	KIF5A;PKP1;S100A4;PFKP							TAC3	-0.449091	2.99086	-5.35702	1.45267e-07	7.41054e-05	3.41758	Down		Coagulation	16/138	0.999386	0.999996	0	0	0.467669	0.000287018	SERPINB2;GDA;PEF1;USP11;PREP;CASP9;F8;RABIF;DCT;HNF4A;CAPN5;LTA4H;HRG;ISCU;LGMN;CTSB
UBAP2	-0.071039	3.0433	-3.39663	0.000811131	0.598496	-4.63511	Down		UV Response Dn	3/144	0.13243	0.829076	0	0	2.43493	4.92271	COL11A1;COL5A2;PIK3CD							SCG2	-0.445285	4.591	-4.28262	2.33076e-05	0.00133803	-1.47792	Down		Allograft Rejection	26/200	0.999515	0.999996	0	0	0.532285	0.000258391	GCNT1;UBE2D1;THY1;HDAC9;MRPL3;ST8SIA4;STAT4;MAP3K7;SOCS5;PRKCG;TPD52;NPM1;NOS2;PRKCB;STAT1;CRTAM;GLMN;CARTPT;ACVR2A;NME1;CD8A;UBE2N;CD47;BCAT1;ABCE1;EIF4G3
CHRDL2	-0.057718	0.169454	-3.38521	0.000843861	0.604856	-4.67206	Down		UV Response Up	3/158	0.161035	0.829076	0	0	2.21343	4.04201	CHRNA5;CYP1A1;SLC6A12							TAC1	-0.441163	2.69788	-4.58852	6.03416e-06	0.000589023	-0.183247	Down		IL-2/STAT5 Signaling	25/199	0.999731	0.999996	0	0	0.511694	0.000137733	AHCY;CD83;BMPR2;ODC1;GPR83;LCLAT1;PDCD2L;COCH;PLAGL1;PENK;SH3BGRL2;PRNP;GABARAPL1;RABGAP1L;TNFRSF18;HOPX;CKAP4;TTC39B;UCK2;AMACR;SYT11;SNX14;RRAGD;TNFRSF21;CDC42SE2
OSTM1-AS1	-0.104238	0.582023	-3.37885	0.000862619	0.609592	-4.69259	Down		Apical Junction	3/200	0.255384	0.829076	0	0	1.73781	2.37209	GRB7;CLDN7;ALOX15B							SYT4	-0.439987	4.04158	-4.44095	1.16919e-05	0.000875563	-0.817879	Down		Hypoxia	24/200	0.999887	0.999996	0	0	0.48547	5.50128e-05	TPD52;GPI;TPI1;PKLR;HSPA5;CITED2;TPBG;NEDD4L;VLDLR;ENO2;EXT1;UGP2;FAM162A;HAS1;NOCT;RRAGD;GAPDHS;PGK1;PDK3;IDS;ALDOA;PPARGC1A;PAM;PPFIA4
RP11-486A14.2	-0.119004	0.295597	-3.34434	0.000971353	0.658824	-4.80336	Down		Xenobiotic Metabolism	3/200	0.255384	0.829076	0	0	1.73781	2.37209	ARG2;CYP1A1;SLC6A12							ENC1	-0.437499	5.96158	-3.79257	0.000172838	0.00454507	-3.38143	Down		p53 Pathway	23/200	0.999947	0.999996	0	0	0.462477	2.45174e-05	TSPYL2;APP;CSRNP2;HDAC3;PMM1;FBXW7;GLS2;PLK2;FUCA1;ABCC5;HSPA4L;RNF19B;BLCAP;HINT1;RAD51C;FAM162A;CDH13;NUDT15;FGF13;IER5;ISCU;ZNF365;CDK5R1
AC093620.5	-0.0687758	0.153433	-3.3407	0.000983542	0.658824	-4.81499	Down		p53 Pathway	3/200	0.255384	0.829076	0	0	1.73781	2.37209	HEXIM1;S100A4;ALOX15B							CD200	-0.434195	3.99024	-4.52015	8.21605e-06	0.000704671	-0.479589	Down		Epithelial Mesenchymal Transition	19/200	0.999994	0.999996	0	0	0.373163	2.29966e-06	MAGEE1;BDNF;FUCA1;COL12A1;TPM1;IGFBP2;THY1;ENO2;PVR;PTHLH;RGS4;BASP1;SLIT3;SLIT2;SCG2;MEST;SGCG;PFN2;CAP2
ZNF114	-0.0807012	0.521744	-3.33294	0.00101001	0.666795	-4.83975	Down		heme Metabolism	3/200	0.255384	0.829076	0	0	1.73781	2.37209	SLC6A9;TFDP2;TMCC2							PRMT8	-0.432374	3.01872	-4.98286	9.45187e-07	0.000203536	1.60326	Down		TNF-alpha Signaling via NF-kB	16/200	0.999995	0.999996	0	0	0.308846	1.57187e-06	DUSP4;EGR1;DUSP2;EGR3;SERPINB2;CD83;PLK2;RNF19B;ATP2B1;PANX1;TUBB2A;KLF9;SLC16A6;PHLDA2;IER5;B4GALT5
NAV2-AS4	-0.0436077	0.0793509	-3.32363	0.00104262	0.675714	-4.86936	Down		Hedgehog Signaling	1936-01-01	0.271424	0.829076	0	0	3.24959	4.2377	GLI1							MDH1	-0.432276	7.66358	-4.01783	7.05439e-05	0.00259434	-2.53282	Down		Inflammatory Response	16/200	0.999995	0.999996	0	0	0.308846	1.57187e-06	NPFFR2;TPBG;KCNA3;ATP2A2;ATP2B1;MEFV;ATP2C1;PVR;RASGRP1;CX3CL1;ACVR2A;DCBLD2;KCNMB2;VIP;ROS1;MET
CCDC15	-0.0778217	0.379261	-3.32144	0.00105046	0.675714	-4.87633	Down		Apical Surface	1944-01-01	0.320985	0.829076	0	0	2.64395	3.00448	IL2RG							NELL2	-0.431184	4.9988	-4.02929	6.73245e-05	0.00250943	-2.48845	Down		Interferon Gamma Response	10/200	0.999995	0.999996	0	0	0.186603	9.43041e-07	PSMA3;EIF4E3;PSMB2;STAT1;ST8SIA4;STAT4;ST3GAL5;ADAR;BPGM;HERC6
LINC01260	-0.221472	2.05786	-3.31627	0.00106909	0.678995	-4.89271	Down		Reactive Oxygen Species Pathway	1949-01-01	0.350242	0.829076	0	0	2.36794	2.48427	PFKP							DCLK1	-0.430995	4.6266	-4.42351	1.26276e-05	0.00091162	-0.891637	Down		Interferon Alpha Response	1997-04-01	0.999996	0.999996	0	0	0.153239	6.38536e-07	PSMA3;ADAR;CD47;HERC6
RP11-159D12.5	-0.278604	2.55191	-3.31011	0.00109175	0.679056	-4.91224	Down		Mitotic Spindle	2/199	0.521573	0.829076	0	0	1.15184	0.749743	CLIP2;DYNLL2							DIRAS2	-0.427251	4.04341	-4.08946	5.25828e-05	0.00213627	-2.25353	Down		IL-6/JAK/STAT3 Signaling	1987-03-01	0.999996	0.999996	0	0	0.127288	5.12663e-07	STAT1;GRB2;TNFRSF21
NKIRAS2	-0.0664643	2.87956	-3.2806	0.00120652	0.720669	-5.00527	Down		Adipogenesis	2/200	0.524261	0.829076	0	0	1.14597	0.740026	QDPR;ANGPT1							C11orf87	-0.426911	2.64702	-5.58574	4.38302e-08	3.33203e-05	4.5824	Down
ODF3B	-0.289639	1.48231	-3.27427	0.00123258	0.727569	-5.02514	Down		Estrogen Response Late	2/200	0.524261	0.829076	0	0	1.14597	0.740026	SERPINA5;LTF							RPH3A	-0.426412	5.32191	-4.73183	3.12104e-06	0.000402558	0.45085	Down		Up DEGs (adj p<0.05)-Hallmark pathway
AF131216.5	-0.201705	1.39743	-3.26861	0.00125629	0.731139	-5.04286	Down		Epithelial Mesenchymal Transition	2/200	0.524261	0.829076	0	0	1.14597	0.740026	COL11A1;COL5A2							HPRT1	-0.423613	5.10139	-4.30659	2.10238e-05	0.00124807	-1.37939	Down		Term	Overlap	P-value	Adjusted P-value	Old P-value	Old Adjusted P-value	Odds Ratio	Combined Score	Genes
HRC	-0.131769	1.01319	-3.25566	0.00131221	0.745473	-5.08334	Down		KRAS Signaling Up	2/200	0.524261	0.829076	0	0	1.14597	0.740026	IL2RG;ETV4							C3orf80	-0.42236	2.30441	-5.42945	9.98269e-08	5.89261e-05	3.78194	Down		Hypoxia	34/200	9.76502e-08	4.78486e-06	0	0	3.1193	50.3513	CDKN1C;SLC25A1;SCARB1;CDKN1A;TES;BTG1;CXCR4;PYGM;AK4;ENO3;NDRG1;MT2A;KIF5A;MXI1;PCK1;IER3;TGM2;DTNA;DUSP1;TGFB3;PGAM2;BGN;PGF;ISG20;EFNA1;BCAN;PPP1R3C;ADORA2B;DDIT4;MAFF;PLIN2;S100A4;MT1E;CHST3
ALMS1-IT1	-0.0617923	0.211358	-3.25337	0.00132234	0.745473	-5.09048	Down		KRAS Signaling Dn	2/200	0.524261	0.829076	0	0	1.14597	0.740026	NRIP2;PKP1							SH2D5	-0.422358	3.73909	-5.05357	6.69051e-07	0.000167845	1.93735	Down		Myogenesis	29/200	2.09844e-05	0.000514117	0	0	2.57155	27.7	MYOM1;CDKN1A;CTF1;NOTCH1;ITGB5;HSPB2;PYGM;AEBP1;FOXO4;ENO3;SYNGR2;ERBB3;TNNI2;APOD;WWTR1;DTNA;GSN;TGFB1;PGAM2;TPD52L1;SORBS3;SMTN;MRAS;MYH3;MYO1C;PPP1R3C;COL6A2;FXYD1;PLXNB2
CCDC191	-0.133019	1.91676	-3.24338	0.00136735	0.746082	-5.12157	Down		IL-6/JAK/STAT3 Signaling	1987-01-01	0.535249	0.829076	0	0	1.3191	0.824467	IL2RG							TUSC3	-0.4212	3.88674	-4.97489	9.82498e-07	0.000207999	1.56585	Down		Epithelial Mesenchymal Transition	27/200	0.000137882	0.00168905	0	0	2.36241	20.9997	ITGB5;MCM7;CAPG;PLOD1;GJA1;EFEMP2;CALD1;ANPEP;MSX1;TGM2;PDGFRB;TGFB1;TNFRSF12A;IL15;MMP2;BGN;FZD8;PCOLCE;EMP3;GEM;COL1A2;BMP1;COL5A3;COL6A2;COL8A2;ITGA5;VIM
BRD9	-0.124377	4.58905	-3.23991	0.00138328	0.746082	-5.13233	Down		Androgen Response	1/100	0.585649	0.829076	0	0	1.14513	0.612685	SLC38A2							ITPR1	-0.420265	3.76836	-4.29546	2.20565e-05	0.00128682	-1.42521	Down		p53 Pathway	27/200	0.000137882	0.00168905	0	0	2.36241	20.9997	CDKN1A;BTG1;NOTCH1;RRAD;NDRG1;ZFP36L1;SERTAD3;RXRA;IRAK1;KIF13B;IER3;TGFB1;EPHX1;RHBDF2;INHBB;TPD52L1;MAPKAPK3;TRAF4;DDIT4;NINJ1;PLXNB2;TAX1BP3;S100A4;NUPR1;ADA;EPHA2;MXD4
ZNF355P	-0.00986834	0.0132814	-3.23798	0.00139227	0.746082	-5.13834	Down		PI3K/AKT/mTOR Signaling	1/105	0.603552	0.829076	0	0	1.0898	0.550265	IL2RG							RAB3A	-0.41932	7.07988	-3.68465	0.000261532	0.00599588	-3.77189	Down		IL-2/STAT5 Signaling	26/199	0.000307384	0.00301236	0	0	2.27306	18.3832	CDKN1C;ITIH5;AHNAK;CSF1;CAPG;PTH1R;SLC1A5;ENO3;NDRG1;MUC1;SYNGR2;TGM2;IL4R;SWAP70;FLT3LG;TNFRSF1B;ETV4;SERPINB6;HIPK2;MYO1E;MYO1C;MAPKAPK2;MAFF;IL3RA;PLIN2;GALM
RP11-268P4.5	-0.221672	1.22513	-3.2368	0.00139777	0.746082	-5.142	Down		Spermatogenesis	1/135	0.695917	0.829076	0	0	0.844527	0.306162	TEKT2							CORT	-0.419143	2.89381	-5.08822	5.64044e-07	0.000148949	2.10254	Down		TNF-alpha Signaling via NF-kB	23/200	0.00362717	0.0285448	0	0	1.96013	11.0146	STAT5A;TGIF1;CDKN1A;BTG1;CSF1;TNFAIP6;DUSP1;RELA;GEM;KLF2;NFKB2;FOSL1;NFKBIA;EFNA1;PER1;SOCS3;SPSB1;TNIP2;NINJ1;MAFF;TRIP10;SGK1;IER3
MSRB1	-0.143779	3.3606	-3.22633	0.00144746	0.764474	-5.17443	Down		Fatty Acid Metabolism	1/158	0.75194	0.829076	0	0	0.719965	0.205261	CYP1A1							KRT222	-0.417516	3.13029	-4.7107	3.44321e-06	0.000426566	0.356273	Down		Wnt-beta Catenin Signaling	1942-08-01	0.00407783	0.0285448	0	0	3.53357	19.4424	NOTCH1;NOTCH4;LEF1;TCF7;HEY2;FZD8;DLL1;NKD1
MAP1LC3B2	-0.118934	0.397139	-3.20043	0.00157752	0.780175	-5.25424	Down		IL-2/STAT5 Signaling	1/199	0.827552	0.829076	0	0	0.569691	0.107833	ETV4							RASGRF1	-0.416658	3.63194	-4.77923	2.50041e-06	0.000352404	0.664418	Down		Estrogen Response Early	22/200	0.00736433	0.0353562	0	0	1.86276	9.14822	SCARB1;FOXC1;TFAP2C;TGIF2;WWC1;MYOF;INHBB;GAB2;TPD52L1;RHOD;IL17RB;SLC7A5;GJA1;ELF1;MUC1;RAB31;MLPH;ALDH3B1;CLDN7;DHCR7;TGM2;FKBP5
CCDC13-AS1	-0.140522	0.411945	-3.19731	0.00159388	0.780175	-5.26381	Down		G2-M Checkpoint	1/200	0.829076	0.829076	0	0	0.5668	0.106243	FANCC							KCNIP4	-0.415024	3.5626	-4.48484	9.62184e-06	0.000783711	-0.631097	Down		Xenobiotic Metabolism	22/200	0.00736433	0.0353562	0	0	1.86276	9.14822	CDA;SLC12A4;JUP;F10;LEAP2;SMOX;EPHX1;SLC6A12;LCAT;FMO3;SLC1A5;NDRG2;UPB1;TNFRSF1A;CYP27A1;MT2A;SERTAD1;ACOX2;DDAH2;NINJ1;ATOH8;EPHA2
HBA2	-0.618408	7.56932	-3.1949	0.00160668	0.780175	-5.27122	Down		Estrogen Response Early	1/200	0.829076	0.829076	0	0	0.5668	0.106243	CLDN7							NGEF	-0.413234	5.57865	-4.34983	1.74343e-05	0.00111717	-1.20039	Down		Interferon Alpha Response	13/97	0.00746316	0.0353562	0	0	2.32729	11.3985	LGALS3BP;IL4R;CSF1;IL15;GMPR;PSMB8;ISG20;MOV10;ELF1;TRIM5;IRF7;MVB12A;TRIM21
PPDPF	-0.325877	6.93057	-3.1872	0.00164805	0.780175	-5.29478	Down		Myogenesis	1/200	0.829076	0.829076	0	0	0.5668	0.106243	HSPB2							NRSN1	-0.411463	4.85362	-5.05154	6.75753e-07	0.000168227	1.92771	Down		IL-6/JAK/STAT3 Signaling	1987-12-01	0.0079371	0.0353562	0	0	2.40528	11.6324	SOCS3;IL4R;TGFB1;CSF1;TNFRSF12A;IL3RA;LTBR;TNFRSF1B;IL2RG;IL17RB;TNFRSF1A;PIK3R5
KEL	-0.108713	0.738775	-3.18379	0.0016667	0.780175	-5.3052	Down		Interferon Gamma Response	1/200	0.829076	0.829076	0	0	0.5668	0.106243	PFKP							VSTM2A	-0.409651	3.62346	-4.20485	3.24623e-05	0.00159683	-1.79413	Down		Mitotic Spindle	21/199	0.013555	0.0538294	0	0	1.77665	7.64136	SUN2;GSN;PLEKHG2;MID1IP1;ITSN1;PXN;NEDD9;MYO9B;SHROOM1;PREX1;ANLN;CLIP2;MYO1E;CDC42EP4;KIF5B;CDC42EP2;ABL1;CDC42EP1;EZR;MAPRE1;WASF2
RP11-290L1.2	-0.0404962	0.0778383	-3.17448	0.00171863	0.780175	-5.33362	Down		Complement	1/200	0.829076	0.829076	0	0	0.5668	0.106243	LTF							HSPB3	-0.409409	2.32795	-5.20484	3.15292e-07	0.000104296	2.66585	Down		Estrogen Response Late	21/200	0.0142813	0.0538294	0	0	1.76663	7.50606	SCARB1;FOXC1;TFAP2C;MYOF;EMP2;ASCL1;TPD52L1;IL17RB;SERPINA5;CDC20;ISG20;SLC7A5;RAB31;ACOX2;ALDH3B1;GPER1;PLXNB1;DHCR7;SGK1;LLGL2;FKBP5
AP000223.42	-0.157307	1.91833	-3.16527	0.00177147	0.780175	-5.36166	Down		mTORC1 Signaling	1/200	0.829076	0.829076	0	0	0.5668	0.106243	QDPR							PRKCG	-0.408401	4.58642	-4.39788	1.41343e-05	0.000980862	-0.999584	Down		TGF-beta Signaling	1954-08-01	0.0185696	0.0649938	0	0	2.61009	10.4044	CDKN1C;TGIF1;WWTR1;RAB31;TGFB1;HDAC1;ID3;HIPK2
PTN	-0.194044	6.52392	-3.16507	0.00177263	0.780175	-5.36226	Down		E2F Targets	1/200	0.829076	0.829076	0	0	0.5668	0.106243	TIMELESS							GPRASP1	-0.40839	4.32402	-5.07609	5.98832e-07	0.000154875	2.04462	Down		Apoptosis	16/161	0.0457467	0.149439	0	0	1.65794	5.11413	PDGFRB;CDKN1A;GSN;TNFRSF12A;MMP2;LEF1;BGN;NEDD9;RELA;ISG20;AIFM3;ERBB3;CDK2;LMNA;TSPO;IER3
HIST1H2BL	-0.0474754	0.0500484	-3.15625	0.00182468	0.793902	-5.38904	Down		Inflammatory Response	1/200	0.829076	0.829076	0	0	0.5668	0.106243	IRAK2							NSG1	-0.407478	4.43508	-4.05069	6.16822e-05	0.00235349	-2.40529	Down		Coagulation	14/138	0.0511368	0.156606	0	0	1.69555	5.0413	GSN;F10;CPQ;MMP2;HPN;GNG12;BMP1;CSRP1;ACOX2;MAFF;APOC1;CTSH;KLKB1;RAPGEF3
RP11-96K19.2	-0.066466	0.2012	-3.15445	0.00183547	0.793902	-5.39449	Down		Glycolysis	1/200	0.829076	0.829076	0	0	0.5668	0.106243	PFKP							RCAN2	-0.405768	5.22083	-4.28437	2.31331e-05	0.00132953	-1.47074	Down		Interferon Gamma Response	18/200	0.0782192	0.21293	0	0	1.48544	3.78525	LGALS3BP;CDKN1A;BTG1;IL4R;TNFAIP6;IL15;NLRC5;PSMB8;ISG20;NFKBIA;SOCS3;MT2A;RNF213;LATS2;IRF7;METTL7B;TRIM21;VAMP5
CNTNAP3B	-0.278975	2.06708	-3.14015	0.00192332	0.810932	-5.43774	Down		Allograft Rejection	1/200	0.829076	0.829076	0	0	0.5668	0.106243	IL2RG							NAPB	-0.404873	6.37037	-4.20964	3.18108e-05	0.00158072	-1.7748	Down		Complement	18/200	0.0782192	0.21293	0	0	1.48544	3.78525	CDA;CPM;F10;CPQ;NOTCH4;RHOG;WAS;PHEX;PIK3R5;GNAI2;GZMK;GNGT2;CSRP1;MAFF;APOC1;IRF7;CTSH;KLKB1
MAL	-0.233711	5.46417	-3.13732	0.00194116	0.811633	-5.44628	Down																	GPRASP2	-0.404753	3.85231	-4.53736	7.60454e-06	0.000671743	-0.405363	Down		Adipogenesis	17/200	0.124904	0.306015	0	0	1.39404	2.8999	STAT5A;SLC25A1;ITIH5;SCARB1;CDKN2C;CD151;ITSN1;VEGFB;CYP4B1;SLC1A5;ADIPOR2;MRAP;QDPR;UCK1;PLIN2;DHCR7;RREB1
TOPORS-AS1	-0.160282	3.44922	-3.11616	0.00207948	0.832625	-5.50988	Down																	CALM3	-0.403855	9.02973	-4.26408	2.52346e-05	0.00140058	-1.55378	Down		Apical Junction	17/200	0.124904	0.306015	0	0	1.39404	2.8999	VASP;JUP;SYK;MMP2;ICAM2;INPPL1;SORBS3;GNAI2;CNN2;CLDN5;BMP1;RRAS;CLDN15;ITGA10;CLDN7;LDLRAP1;CD99
CPT2	-0.142234	1.92128	-3.1144	0.00209141	0.832625	-5.51516	Down																	ICAM5	-0.40197	3.98492	-3.98479	8.06697e-05	0.00281273	-2.66014	Down		Notch Signaling	1932-04-01	0.137898	0.321763	0	0	2.1392	4.23826	NOTCH3;NOTCH1;FZD7;DLL1
ZMAT1	-0.192245	3.44742	-3.1121	0.00210701	0.832625	-5.52202	Down																	SH3GL2	-0.401161	5.75038	-3.75718	0.000198196	0.00499714	-3.51062	Down		Hedgehog Signaling	1936-04-01	0.186876	0.403885	0	0	1.8714	3.13892	ADGRG1;HEY2;GLI1;NKX6-1
CIB1	-0.144214	4.85106	-3.0909	0.00225648	0.832625	-5.58528	Down																	TUBB3	-0.400716	6.60527	-3.99424	7.76395e-05	0.00276583	-2.62381	Down		Inflammatory Response	16/200	0.189579	0.403885	0	0	1.30379	2.16813	CDKN1A;IL4R;CSF1;TNFAIP6;IL15;HPN;LPAR1;RHOG;EMP3;TNFRSF1B;RELA;PIK3R5;NFKBIA;ADORA2B;IRF7;ITGA5
HIST2H3C	-0.0134891	0.0190401	-3.08846	0.00227431	0.832625	-5.59254	Down																	CDH22	-0.399324	3.33087	-4.42595	1.24928e-05	0.000907071	-0.881358	Down		mTORC1 Signaling	15/200	0.273377	0.53582	0	0	1.21465	1.57528	CDKN1A;TES;CXCR4;AK4;SLC1A5;ADIPOR2;UNG;QDPR;SLC7A5;DDX39A;PSAT1;DDIT4;PHGDH;NUPR1;DHCR7
HIST2H3A	-0.0134891	0.0190401	-3.08846	0.00227431	0.832625	-5.59254	Down																	STXBP1	-0.399203	6.84389	-4.05453	6.07166e-05	0.00232549	-2.39029	Down		heme Metabolism	15/200	0.273377	0.53582	0	0	1.21465	1.57528	RBM38;ALDH1L1;GYPC;SMOX;NEK7;CTNS;SLC4A1;VEZF1;BCAM;SEC14L1;SLC6A9;TAL1;MXI1;E2F2;TNS1
LINC00467	-0.198931	1.61829	-3.08375	0.00230904	0.832625	-5.60652	Down																	CCKBR	-0.398293	3.19695	-5.02472	7.70706e-07	0.000183267	1.80054	Down		UV Response Dn	11/144	0.293131	0.552439	0	0	1.23847	1.51977	PDGFRB;GJA1;COL1A2;RXRA;RBPMS;DUSP1;ADORA2B;NFIB;NEK7;LPAR1;MT1E
TUBB2B	-0.32522	7.21251	-3.08261	0.00231759	0.832625	-5.60992	Down																	TRANK1	-0.396378	2.80793	-5.23828	2.66336e-07	9.55837e-05	2.82942	Down		Cholesterol Homeostasis	1974-06-01	0.318861	0.578673	0	0	1.32056	1.5094	GSTM2;TNFRSF12A;CBS;TP53INP1;DHCR7;CXCL16
HRSP12	-0.230442	5.23668	-3.08138	0.00232678	0.832625	-5.61357	Down																	RAB3C	-0.395708	2.93495	-4.70254	3.57611e-06	0.000440135	0.319819	Down		Allograft Rejection	14/200	0.374534	0.655435	0	0	1.1266	1.10641	IL4R;TGFB1;CSF1;IL15;NCF4;WAS;CAPG;INHBB;IL2RG;HLA-E;IKBKB;FGR;CD7;IRF7
HMGB2	-0.191345	4.49493	-3.08102	0.00232943	0.832625	-5.61462	Down																	KRT17P1	-0.395509	3.04959	-4.38709	1.48186e-05	0.00101295	-1.04484	Down		Angiogenesis	1936-03-01	0.3948	0.661118	0	0	1.35986	1.26382	S100A4;MSX1;SERPINA5
RP11-390F4.6	-0.139464	0.723816	-3.0804	0.00233412	0.832625	-5.61648	Down																	EPB41L3	-0.393535	5.44721	-4.29935	2.16902e-05	0.00127136	-1.40921	Down		UV Response Up	11/158	0.404766	0.661118	0	0	1.11968	1.01269	NFKBIA;CDKN1C;BTG1;RRAD;HYAL2;EPHX1;CDK2;SLC6A12;MGAT1;HSPA2;MSX1
CFB	-0.242633	2.57481	-3.07963	0.00233986	0.832625	-5.61874	Down																	PCP4	-0.391951	5.50471	-4.11003	4.82914e-05	0.00201914	-2.17252	Down		Pancreas Beta Cells	1940-03-01	0.462553	0.727207	0	0	1.21259	0.934898	PAX6;NKX6-1;NKX2-2
RP11-264B14.1	-0.0732372	0.134688	-3.07403	0.00238235	0.841704	-5.63533	Down																	FAM163B	-0.3911	3.72607	-3.38717	0.000778324	0.0124631	-4.79348	Down		KRAS Signaling Up	13/200	0.487797	0.727207	0	0	1.03964	0.746314	MTMR10;GYPC;JUP;FLT4;TMEM176A;CXCR4;TNFRSF1B;IL2RG;ETV4;PSMB8;GPRC5B;APOD;CD37
NEK1	-0.0984735	2.46526	-3.06788	0.00242984	0.841704	-5.65353	Down																	RGS7	-0.389598	3.94751	-4.20195	3.28619e-05	0.00160837	-1.8058	Down		PI3K/AKT/mTOR Signaling	7/105	0.489751	0.727207	0	0	1.06816	0.762517	CDKN1A;RPS6KA1;CDK2;CXCR4;IL2RG;TNFRSF1A;PAK4
NEK3	-0.209868	2.78516	-3.06406	0.00245977	0.845317	-5.66481	Down																	RP11-321E2.3	-0.387966	3.03518	-5.60432	3.96956e-08	3.19612e-05	4.67884	Down		Apical Surface	1944-03-01	0.526789	0.759196	0	0	1.09405	0.701238	SLC2A4;IL2RG;ADIPOR2
UNC13D	-0.203547	1.93173	-3.05941	0.00249664	0.846684	-5.67852	Down																	PART1	-0.38788	2.05948	-5.78017	1.53409e-08	1.65643e-05	5.60507	Down		Bile Acid Metabolism	7/112	0.558969	0.782557	0	0	0.996578	0.57967	CYP27A1;HSD3B7;RXRA;SLCO1A2;BBOX1;ABCD1;RXRG
RP11-285F7.2	-0.255638	2.46779	-3.0593	0.00249749	0.846684	-5.67883	Down																	CREG2	-0.387281	3.11063	-4.89249	1.46146e-06	0.000261883	1.18234	Down		G2-M Checkpoint	12/200	0.60483	0.800991	0	0	0.953747	0.479552	CDC20;SLC7A5;MT2A;SMARCC1;DDX39A;CDKN2C;TGFB1;KIF5B;ABL1;E2F2;FANCC;MCM5
DRD4	-0.236261	1.24483	-3.04891	0.0025818	0.852333	-5.7094	Down																	RP13-895J2.7	-0.386928	1.63401	-4.32098	1.97573e-05	0.00120596	-1.32	Down		Glycolysis	12/200	0.60483	0.800991	0	0	0.953747	0.479552	ISG20;CHST6;ADORA2B;DDIT4;PGAM2;MXI1;CXCR4;AK4;PLOD1;B4GALT4;IER3;LHPP
RP11-96D1.3	-0.135868	0.480554	-3.04676	0.00259955	0.852333	-5.71571	Down																	EGR1	-0.38659	3.09904	-3.83866	0.000144384	0.00406979	-3.21149	Down		Pperoxisome	6/104	0.64169	0.827442	0	0	0.914835	0.405867	HSD11B2;HSD3B7;SMARCC1;TSPO;ABCD1;RXRG
MATN3	-0.208658	1.2372	-3.04554	0.00260966	0.852333	-5.71928	Down																	RP11-416I2.1	-0.38614	2.2196	-5.92706	6.81153e-09	1.13117e-05	6.39723	Down		Myc Targets V2	1958-03-01	0.713298	0.859502	0	0	0.814955	0.275337	MCM5;MAP3K6;UNG
FTH1P2	-0.0367326	0.0306725	-3.0437	0.00262501	0.852333	-5.72468	Down																	YWHAH	-0.384009	7.9776	-3.73185	0.000218462	0.00529212	-3.60241	Down		E2F Targets	11/200	0.715769	0.859502	0	0	0.868895	0.290557	CDC20;CDKN1A;DDX39A;CDKN2C;MCM7;POLD1;TIMELESS;CENPM;MCM5;TK1;UNG
RP11-617F23.1	-0.219209	3.98722	-3.04292	0.00263153	0.852333	-5.72697	Down																	PLPPR4	-0.382575	2.55425	-4.51729	8.32208e-06	0.000710122	-0.491892	Down		Unfolded Protein Response	6/113	0.719175	0.859502	0	0	0.837482	0.276076	SLC7A5;BAG3;PSAT1;KIF5B;DDIT4;EIF4EBP1
AGRP	-0.0718003	0.271873	-3.04274	0.00263307	0.852333	-5.7275	Down																	PCP4L1	-0.382521	3.66254	-4.24987	2.68138e-05	0.00143724	-1.61174	Down		Androgen Response	5/100	0.759079	0.885592	0	0	0.785934	0.216642	AZGP1;DBI;SGK1;NDRG1;FKBP5
KHDC3L	-0.0891703	0.290163	-3.03799	0.0026732	0.8543	-5.74142	Down																	GABRA1	-0.382345	4.59616	-4.40729	1.35624e-05	0.000954389	-0.960035	Down		Fatty Acid Metabolism	6/158	0.936155	0.999964	0	0	0.58812	0.0388008	TP53INP2;EPHX1;PPARA;ENO3;GLUL;ADIPOR2
CREB3L4	-0.134393	1.51731	-3.0297	0.00274458	0.857116	-5.76567	Down																	PCYOX1L	-0.381876	2.8456	-5.27681	2.19044e-07	8.9352e-05	3.01901	Down		KRAS Signaling Dn	8/200	0.938532	0.999964	0	0	0.620452	0.0393602	HSD11B2;TCF7L1;MYOT;NRIP2;COPZ2;EFHD1;SGK1;SOX10
BGLAP	-0.274275	2.37157	-3.01594	0.0028669	0.857116	-5.80576	Down																	SYT13	-0.381759	4.16433	-4.26765	2.48523e-05	0.00138703	-1.53921	Down		Reactive Oxygen Species Pathway	1949-01-01	0.958279	0.999964	0	0	0.310887	0.013249	MBP
PRAP1	-0.120468	0.411328	-3.01346	0.00288948	0.857116	-5.81297	Down																	OXR1	-0.380965	4.28618	-4.32627	1.93106e-05	0.00118882	-1.29814	Down		DNA Repair	5/150	0.962282	0.999964	0	0	0.513542	0.0197443	CDA;BCAM;POLD1;NME4;ADA
RP4-536B24.3	-0.0171085	0.0126509	-3.01254	0.0028979	0.857116	-5.81565	Down																	HTR5A	-0.380957	1.91749	-4.918	1.29316e-06	0.000240307	1.30046	Down		Myc Targets V1	5/200	0.995875	0.999964	0	0	0.380838	0.00157402	CDC20;SMARCC1;MCM7;CDK2;MCM5
FCGR1B	-0.290684	1.62366	-3.01158	0.00290672	0.857116	-5.81844	Down																	NAP1L2	-0.380439	5.34899	-4.31533	2.02457e-05	0.00122682	-1.34334	Down		Spermatogenesis	2/135	0.998432	0.999964	0	0	0.223558	0.000350854	TEKT2;HSPA2
NTSR2	-0.253094	4.52796	-3.00926	0.00292809	0.857116	-5.82517	Down																	VIP	-0.379887	2.26303	-5.17552	3.65295e-07	0.000116002	2.5232	Down		Oxidative Phosphorylation	2/200	0.999964	0.999964	0	0	0.149643	5.3598e-06	TCIRG1;SLC25A20
CYP11A1	-0.132721	1.0485	-3.00816	0.00293825	0.857116	-5.82836	Down																	DLGAP1	-0.379195	4.43439	-4.60822	5.51684e-06	0.000560613	-0.0971264	Down
FCGR1A	-0.397781	3.31444	-3.00141	0.00300147	0.865492	-5.84791	Down																	HMP19	-0.378941	5.90941	-4.57326	6.4666e-06	0.00061801	-0.249731	Down
ZNF436-AS1	-0.172447	3.40586	-2.99615	0.00305168	0.874943	-5.86315	Down																	INA	-0.378361	5.63615	-3.82325	0.000153363	0.00423026	-3.26851	Down
RHCE	-0.128264	0.653121	-2.99407	0.0030717	0.875239	-5.86915	Down																	FBXL2	-0.37779	3.53296	-4.78642	2.41738e-06	0.000344573	0.696963	Down
RP11-86A5.1	-0.0351986	0.0419419	-2.99063	0.00310505	0.875239	-5.87907	Down																	CBLN2	-0.377245	4.02163	-4.23378	2.87153e-05	0.00148471	-1.67713	Down
ZCCHC17	-0.117651	5.51459	-2.98561	0.00315446	0.876158	-5.89356	Down																	SYP	-0.376927	7.86139	-4.10762	4.87747e-05	0.00202752	-2.182	Down
WDFY3-AS2	-0.135715	2.37556	-2.98455	0.00316499	0.876158	-5.89662	Down																	GLRB	-0.375705	3.79509	-3.85374	0.00013608	0.0039127	-3.15548	Down
ZNF442	-0.0887717	0.459435	-2.98171	0.00319325	0.876158	-5.90478	Down																	CALB1	-0.37525	1.88902	-4.7994	2.27417e-06	0.000336042	0.755823	Down
CYCSP23	-0.0807518	0.0893921	-2.98148	0.00319562	0.876158	-5.90546	Down																	FRMPD2	-0.373929	2.08468	-4.88103	1.54385e-06	0.000270844	1.1294	Down
LIMS2	-0.254753	3.89093	-2.97472	0.00326395	0.877215	-5.92487	Down																	CKMT1A	-0.373915	4.85356	-3.61864	0.0003353	0.00709254	-4.00551	Down
APOM	-0.16268	1.31408	-2.97021	0.00331034	0.877215	-5.93781	Down																	GPR158	-0.373334	2.72336	-4.72211	3.26549e-06	0.000412702	0.407288	Down
RP11-4B14.3	-0.119514	0.458201	-2.96678	0.00334609	0.877215	-5.94766	Down																	GOT1	-0.373284	5.8897	-3.70083	0.000245937	0.00574203	-3.71401	Down
KXD1	-0.0883855	5.26496	-2.96514	0.00336325	0.877215	-5.95235	Down																	SCN2B	-0.373269	4.53741	-4.93916	1.16787e-06	0.000228072	1.39887	Down
RP11-452F19.3	-0.151204	1.18288	-2.96289	0.00338694	0.877215	-5.95879	Down																	SCG5	-0.372648	6.7386	-3.96786	8.63758e-05	0.00295219	-2.72498	Down
FOLH1	-0.256591	2.46547	-2.96279	0.00338798	0.877215	-5.95907	Down																	CTXN3	-0.372282	3.02928	-4.12233	4.58855e-05	0.00195625	-2.12388	Down
TEKT4	-0.0544932	0.156721	-2.95434	0.00347839	0.877215	-5.98321	Down																	ACOT7	-0.372273	6.19564	-3.74773	0.000205543	0.0050961	-3.54494	Down
UACA	-0.164764	2.55831	-2.95222	0.00350148	0.877215	-5.98927	Down																	DYNC1I1	-0.372251	4.40292	-4.39725	1.41732e-05	0.000980862	-1.00221	Down
RP11-747D18.1	-0.0268067	0.0533529	-2.95188	0.00350512	0.877215	-5.99022	Down																	GAD2	-0.371336	2.79335	-4.45375	1.10479e-05	0.000846285	-0.76359	Down
CATSPER4	-0.0132571	0.0241657	-2.95035	0.00352192	0.877215	-5.9946	Down																	STMN1	-0.371181	8.28432	-4.16374	3.85973e-05	0.00177505	-1.95915	Down
TAGLN	-0.253991	4.63111	-2.94987	0.00352713	0.877215	-5.99596	Down																	RASL11B	-0.371016	2.76568	-4.34436	1.78536e-05	0.00113448	-1.22312	Down
RP11-946L16.1	-0.0360483	0.0425469	-2.94745	0.00355383	0.877215	-6.00287	Down																	MAGEE1	-0.370801	3.66915	-3.82262	0.00015374	0.00423187	-3.27083	Down
TRDV3	-0.0249527	0.0166061	-2.93985	0.00363861	0.886231	-6.02446	Down																	CCK	-0.370729	7.46106	-3.65395	0.000293699	0.00648593	-3.88101	Down
CCL19	-0.145082	0.250328	-2.92987	0.00375288	0.896845	-6.05276	Down																	GRIN2A	-0.370659	3.25943	-4.28508	2.30624e-05	0.00132699	-1.46782	Down
HBB	-0.671365	6.13224	-2.92954	0.00375678	0.896845	-6.05371	Down																	BEX1	-0.370574	8.04928	-4.08742	5.30295e-05	0.00215093	-2.26158	Down
RP11-21G15.1	-0.105352	0.631151	-2.92827	0.00377156	0.896845	-6.05731	Down																	TARBP1	-0.370526	4.30451	-4.10956	4.83842e-05	0.00202134	-2.17435	Down
ANKRD62	-0.143652	0.725525	-2.92342	0.00382854	0.901845	-6.07103	Down																	GABRD	-0.370287	5.7631	-4.0942	5.15637e-05	0.00211188	-2.23491	Down
GPR39	-0.0630328	0.327851	-2.91932	0.00387728	0.90483	-6.0826	Down																	BRWD1	-0.369379	4.18756	-5.25812	2.40857e-07	9.22501e-05	2.92693	Down
SP2-AS1	-0.105649	0.693647	-2.91554	0.00392267	0.905625	-6.09324	Down																	MOAP1	-0.368756	5.68027	-4.21018	3.17388e-05	0.00157982	-1.77264	Down
MPV17L2	-0.151779	2.91451	-2.91345	0.00394808	0.905625	-6.09915	Down																	CCDC184	-0.36815	3.80153	-4.17852	3.62738e-05	0.00170892	-1.89998	Down
PRORSD1P	-0.102362	0.692449	-2.91343	0.00394826	0.905625	-6.09919	Down																	MLIP	-0.367456	1.99176	-5.67653	2.69415e-08	2.29112e-05	5.05624	Down
GRTP1-AS1	-0.0982136	0.258611	-2.91305	0.00395288	0.905625	-6.10026	Down																	YWHAG	-0.366181	6.89859	-3.8465	0.000140007	0.00398001	-3.18239	Down
HIST1H1B	-0.015966	0.0104293	-2.90929	0.00399888	0.912	-6.11084	Down																	TUBB2A	-0.36511	7.93902	-3.62538	0.00032696	0.00697783	-3.98185	Down
ROPN1	-0.0206731	0.0375943	-2.90562	0.00404438	0.91478	-6.12118	Down																	BEX2	-0.364169	7.02839	-4.37466	1.56465e-05	0.00104118	-1.09687	Down
RP11-727F15.9	-0.0870034	0.283105	-2.89521	0.00417573	0.922672	-6.15038	Down																	PLK2	-0.363908	4.1646	-4.83973	1.87924e-06	0.000294654	0.939741	Down
RP11-153M3.1	-0.0659659	0.351111	-2.88331	0.00433063	0.934913	-6.18364	Down																	KCNQ5	-0.363778	2.9199	-4.10214	4.98972e-05	0.00205886	-2.20365	Down
HSD17B8	-0.205474	2.37722	-2.87697	0.00441517	0.934913	-6.20129	Down																	ELMOD1	-0.363684	4.02427	-4.49307	9.27485e-06	0.000762795	-0.595874	Down
CHODL	-0.0550902	0.253292	-2.87506	0.00444107	0.936245	-6.20663	Down																	SLC6A17	-0.363461	4.46891	-4.20439	3.25249e-05	0.00159834	-1.79597	Down
SPTA1	-0.015935	0.0136567	-2.86432	0.00458871	0.955278	-6.23646	Down																	FAM81A	-0.363236	3.66005	-4.83171	1.95208e-06	0.000302295	0.903068	Down
RGMB-AS1	-0.104561	0.401346	-2.86224	0.00461771	0.955278	-6.2422	Down																	PCMT1	-0.363234	5.71475	-4.1786	3.62618e-05	0.00170892	-1.89966	Down
ADM5	-0.203016	1.30282	-2.86161	0.00462655	0.955278	-6.24395	Down																	GNG3	-0.362714	7.33733	-4.25647	2.60687e-05	0.00142171	-1.58483	Down
TET1	-0.0309918	0.237481	-2.85125	0.00477431	0.973082	-6.2726	Down																	CAMKK2	-0.362483	5.31721	-4.94407	1.14055e-06	0.000228072	1.42173	Down
ZFHX4-AS1	-0.152069	0.98352	-2.84909	0.00480578	0.973082	-6.27859	Down																	EGR3	-0.362361	2.8143	-4.47542	1.00338e-05	0.000800375	-0.671297	Down
SLCO2A1	-0.144354	1.08204	-2.84808	0.00482042	0.973082	-6.28136	Down																	PPP3R1	-0.36216	6.01083	-4.03149	6.6722e-05	0.00249086	-2.47991	Down
APOBEC3B	-0.0325335	0.0793803	-2.84748	0.00482915	0.973082	-6.28301	Down																	MLLT11	-0.360882	4.97508	-3.81791	0.000156597	0.00426552	-3.28823	Down
BUB1	-0.0300637	0.0907901	-2.84333	0.00489018	0.980091	-6.29445	Down																	NPTN	-0.360141	6.26638	-3.94037	9.64674e-05	0.00317179	-2.82975	Down
AC098820.3	-0.0770212	0.229154	-2.83587	0.00500166	0.985819	-6.31498	Down																	CLSTN3	-0.359595	5.30431	-3.74595	0.000206952	0.00512011	-3.55138	Down
NTM	-0.103584	5.93034	-2.83065	0.00508094	0.985819	-6.32929	Down																	ATP1A3	-0.359358	7.62049	-3.26732	0.00118232	0.0167731	-5.1822	Down
IGFBP1	-0.0566712	0.224881	-2.82743	0.00513046	0.985819	-6.33812	Down																	SYN2	-0.359223	5.49621	-3.70426	0.000242744	0.00568336	-3.7017	Down
RP11-160H12.2	-0.0136875	0.00900379	-2.82733	0.005132	0.985819	-6.33839	Down																	CHN1	-0.358049	8.38199	-3.94912	9.31402e-05	0.00310513	-2.79648	Down
HCG25	-0.108764	0.629744	-2.82586	0.00515487	0.985819	-6.34244	Down																	SERTM1	-0.357967	1.28884	-5.349	1.51393e-07	7.43315e-05	3.37747	Down
HSPA8P5	-0.0205252	0.0493287	-2.82497	0.00516856	0.985819	-6.34485	Down																	PDP1	-0.357643	4.21242	-3.90359	0.000111725	0.00345391	-2.96887	Down
EMD	-0.14223	4.98335	-2.82416	0.0051813	0.985819	-6.34709	Down																	CNTNAP2	-0.356549	3.84325	-4.41207	1.32802e-05	0.00093965	-0.939897	Down
C19orf48	-0.172568	2.51629	-2.81906	0.00526135	0.985819	-6.36104	Down																	RBFOX1	-0.356309	5.59503	-4.4834	9.68351e-06	0.000787456	-0.637224	Down
AP005530.2	-0.164108	0.419244	-2.81899	0.00526235	0.985819	-6.36121	Down																	TUBA4A	-0.356211	6.45098	-3.42084	0.000690562	0.011498	-4.68193	Down
FOXN3-AS1	-0.117366	0.838981	-2.81871	0.00526686	0.985819	-6.36199	Down																	ATL1	-0.356082	4.72301	-4.15919	3.93405e-05	0.00179443	-1.97732	Down
HIST2H2BE	-0.208476	2.84233	-2.81834	0.00527262	0.985819	-6.36298	Down																	C1QL3	-0.355808	1.60472	-4.53443	7.70546e-06	0.000679462	-0.418017	Down
ZBBX	-0.227908	2.51752	-2.81559	0.00531644	0.987951	-6.37051	Down																	ATP1B1	-0.355568	7.70526	-3.69873	0.000247907	0.00575856	-3.72152	Down
LINC01552	-0.0589072	0.180116	-2.81219	0.00537084	0.990147	-6.37977	Down																	SLC12A5	-0.354418	4.87964	-3.61634	0.000338198	0.00712075	-4.01359	Down
PIGF	-0.107741	3.0237	-2.81006	0.0054052	0.990147	-6.38557	Down																	NELL1	-0.354411	2.04571	-4.40827	1.35036e-05	0.000951585	-0.955874	Down
2001-12-01	-0.0173037	0.0278127	-2.8002	0.00556714	1	-6.41239	Down																	GABARAPL1	-0.354287	6.96826	-4.46644	1.04428e-05	0.00080761	-0.709599	Down
RP11-1055B8.4	-0.302199	2.92739	-2.79798	0.00560411	1	-6.41841	Down																	TUBA8	-0.353364	3.98922	-3.31792	0.000992491	0.014803	-5.0197	Down
GTF2IP7	-0.0389683	0.0852094	-2.79571	0.00564226	1	-6.42457	Down																	NECAP1	-0.353234	4.49439	-4.20188	3.28723e-05	0.00160837	-1.8061	Down
NENF	-0.131056	5.91213	-2.79499	0.00565436	1	-6.42652	Down																	ITFG1	-0.351749	4.21782	-4.56482	6.71861e-06	0.000631301	-0.286445	Down
HESX1	-0.105519	0.561655	-2.7934	0.00568138	1	-6.43085	Down																	ATP6V1G2	-0.3517	7.04917	-4.0974	5.08852e-05	0.00208929	-2.22231	Down
ATF7IP2	-0.169894	2.62481	-2.79287	0.00569034	1	-6.43228	Down																	CACNG3	-0.351539	4.17493	-4.21482	3.11214e-05	0.00155682	-1.7539	Down
CKMT2	-0.143214	2.38256	-2.79144	0.0057146	1	-6.43614	Down																	CAMK2D	-0.351352	3.49683	-4.44276	1.15986e-05	0.0008738	-0.81021	Down
DDX39B	-0.112086	6.16243	-2.78439	0.00583594	1	-6.45522	Down																	ATP6V1B2	-0.351349	6.35918	-4.30877	2.08268e-05	0.00124441	-1.37039	Down
RP1-130H16.18	-0.0745435	0.338362	-2.78283	0.005863	1	-6.45942	Down																	FBLN7	-0.350818	2.05223	-4.33987	1.82051e-05	0.00114464	-1.24176	Down
DBT	-0.105072	2.02374	-2.78244	0.00586978	1	-6.46046	Down																	SYNJ1	-0.350533	3.78177	-3.78074	0.000180955	0.00470426	-3.42475	Down
RP11-442P12.2	-0.0269687	0.0199945	-2.77723	0.00596146	1	-6.47453	Down																	FAM3C	-0.350505	4.89273	-4.52161	8.1626e-06	0.000702487	-0.473326	Down
SHE	-0.159335	1.68195	-2.77576	0.00598747	1	-6.47848	Down																	SERPINI1	-0.349798	6.74355	-3.5579	0.000420066	0.00819318	-4.217	Down
MED29	-0.152976	4.63204	-2.77438	0.00601205	1	-6.4822	Down																	GUCY1B3	-0.349226	4.28247	-4.34459	1.78356e-05	0.00113448	-1.22216	Down
RP11-561O23.5	-0.254484	1.63815	-2.77191	0.00605635	1	-6.48885	Down																	NPTX1	-0.349155	4.63069	-3.3838	0.000787657	0.012546	-4.80459	Down
SLC2A4RG	-0.205578	4.29975	-2.77079	0.00607634	1	-6.49184	Down																	NAP1L3	-0.348924	5.80336	-3.64619	0.000302409	0.00662291	-3.90849	Down
OR2K2	-0.0285611	0.048467	-2.76825	0.00612232	1	-6.49868	Down																	CA10	-0.348739	4.05616	-4.66918	4.17212e-06	0.000476838	0.171495	Down
CFH	-0.248618	2.43843	-2.76737	0.00613834	1	-6.50105	Down																	ARL4D	-0.348611	2.9035	-4.66687	4.21675e-06	0.000479754	0.161258	Down
CCND2-AS1	-0.187591	1.96945	-2.7646	0.00618879	1	-6.50847	Down																	UCHL1	-0.346917	8.86266	-3.7813	0.000180558	0.0047037	-3.42268	Down
LARP1B	-0.120231	3.18477	-2.76394	0.00620097	1	-6.51025	Down																	FABP3	-0.346245	5.57309	-3.34946	0.000888935	0.0136814	-4.91722	Down
CAMTA1-IT1	-0.0561575	0.0861589	-2.76258	0.00622596	1	-6.5139	Down																	TPBG	-0.346199	2.19459	-4.87402	1.59637e-06	0.000274046	1.09713	Down
LINC01502	-0.0125188	0.017014	-2.76178	0.00624069	1	-6.51604	Down																	INPP5F	-0.34612	4.74918	-3.80866	0.000162354	0.00436078	-3.32233	Down
AC093642.3	-0.147673	1.05409	-2.76039	0.00626633	1	-6.51976	Down																	JAKMIP1	-0.345182	4.6165	-4.06114	5.90931e-05	0.00228627	-2.36453	Down
RBP1	-0.199416	4.66941	-2.75931	0.00628643	1	-6.52266	Down																	FGF13	-0.34491	3.70992	-4.14341	4.20258e-05	0.00186232	-2.04022	Down
LINC01381	-0.0350674	0.0354184	-2.75883	0.0062953	1	-6.52394	Down																	PPP3CB	-0.344599	4.98725	-4.24299	2.76112e-05	0.00146019	-1.63971	Down
BECN1P2	-0.0233341	0.0224076	-2.75778	0.00631483	1	-6.52675	Down																	CITED2	-0.344498	3.22866	-4.2357	2.84813e-05	0.00148393	-1.66932	Down
SOX9-AS1	-0.168378	2.54376	-2.75641	0.00634049	1	-6.53042	Down																	STMN2	-0.344182	7.71182	-3.38575	0.000782262	0.0124958	-4.79818	Down
RP11-6I2.3	-0.0550303	0.157637	-2.75166	0.00642989	1	-6.54311	Down																	MIR7-3HG	-0.343986	3.43138	-4.23679	2.83494e-05	0.00148393	-1.66489	Down
ACOX1	-0.119616	3.31037	-2.75069	0.00644839	1	-6.54571	Down																	ATP1A1	-0.343509	7.00988	-3.58039	0.000386579	0.00773683	-4.1391	Down
RP11-455O6.2	-0.0281434	0.0443374	-2.74951	0.00647078	1	-6.54885	Down																	LDB2	-0.343408	4.51073	-3.91937	0.000104917	0.00333745	-2.90932	Down
TTYH1	-0.204001	7.83129	-2.74913	0.00647812	1	-6.54988	Down																	SLC39A10	-0.342993	3.5641	-4.50618	8.7468e-06	0.000738825	-0.539647	Down
S100A13	-0.194237	7.02244	-2.74841	0.00649187	1	-6.5518	Down																	NRXN3	-0.342235	4.40226	-4.89584	1.43826e-06	0.000259701	1.19779	Down
C1orf61	-0.213485	8.54921	-2.74597	0.00653861	1	-6.55829	Down																	NRIP3	-0.342014	3.30716	-4.92574	1.24592e-06	0.000238894	1.33639	Down
SOD3	-0.288223	3.61611	-2.74354	0.0065856	1	-6.56478	Down																	NDFIP1	-0.341716	5.79654	-4.53848	7.56647e-06	0.000669559	-0.400545	Down
SPACA5	-0.0715773	0.200315	-2.74234	0.00660884	1	-6.56797	Down																	WASF1	-0.341706	5.4436	-3.74855	0.000204891	0.0050892	-3.54194	Down
KIAA1524	-0.100878	0.91276	-2.74041	0.00664655	1	-6.57312	Down																	GFRA2	-0.341518	3.40624	-4.11889	4.65463e-05	0.00197248	-2.13749	Down
CA12	-0.216109	0.914427	-2.73956	0.00666304	1	-6.57536	Down																	SULT4A1	-0.341461	6.35105	-3.79918	0.000168456	0.00446728	-3.35718	Down
FAM21EP	-0.058564	0.473916	-2.73771	0.00669952	1	-6.5803	Down																	GDAP1	-0.341411	4.08695	-4.55195	7.12088e-06	0.000648426	-0.34228	Down
EIF2S2P3	-0.079882	0.297184	-2.73424	0.00676809	1	-6.58952	Down																	ST6GALNAC5	-0.341099	2.92498	-4.41307	1.3222e-05	0.00093701	-0.935697	Down
TINAG	-0.0350561	0.131389	-2.73064	0.00683992	1	-6.59907	Down																	RIMBP2	-0.340502	2.88624	-4.31056	2.0667e-05	0.00124036	-1.36302	Down
SCG3	-0.207986	5.79676	-2.73058	0.00684118	1	-6.59924	Down																	OPCML	-0.340041	3.43341	-4.22338	3.00118e-05	0.00152102	-1.71927	Down
PKD1L2	-0.153617	1.15375	-2.72827	0.00688762	1	-6.60536	Down																	CDH9	-0.339979	1.98067	-5.14511	4.25263e-07	0.000127007	2.37597	Down
IFIT1B	-0.0124428	0.0185508	-2.72728	0.00690757	1	-6.60798	Down																	GAP43	-0.33991	7.61656	-4.26905	2.47034e-05	0.00138488	-1.53347	Down
RP11-539G18.3	-0.13131	1.10417	-2.72462	0.00696147	1	-6.61501	Down																	REEP1	-0.338931	3.46673	-4.25223	2.65442e-05	0.00143362	-1.60209	Down
AHSP	-0.101549	0.189042	-2.71922	0.0070723	1	-6.62929	Down																	ADAM23	-0.338759	3.44986	-4.32754	1.92048e-05	0.00118522	-1.29288	Down
CCDC122	-0.102431	0.585231	-2.71852	0.0070869	1	-6.63115	Down																	TMEM155	-0.338633	3.09009	-4.07279	5.63259e-05	0.00223042	-2.31893	Down
HCG27	-0.128233	1.40613	-2.71812	0.00709509	1	-6.6322	Down																	ATP6V1A	-0.338268	4.68482	-4.25339	2.64137e-05	0.00142965	-1.59738	Down
APCDD1L-AS1	-0.0271164	0.0635208	-2.71622	0.00713453	1	-6.63721	Down																	HCN1	-0.338158	2.13871	-4.13303	4.38858e-05	0.00190768	-2.08146	Down
RP1-283E3.4	-0.0533373	0.138773	-2.71615	0.00713605	1	-6.6374	Down																	PNMAL1	-0.337719	4.82566	-3.97272	8.46988e-05	0.00291273	-2.70638	Down
RP11-368I7.4	-0.0438664	0.114115	-2.71529	0.00715394	1	-6.63966	Down																	DYNLT3	-0.337148	4.19737	-4.03456	6.58914e-05	0.00247088	-2.46801	Down
LRTOMT	-0.138799	2.9201	-2.71048	0.007255	1	-6.65234	Down																	NBEA	-0.336892	2.98017	-4.49241	9.3024e-06	0.000762795	-0.598719	Down
RP11-247I13.3	-0.0733505	0.201972	-2.7095	0.00727582	1	-6.65493	Down																	ATP6V1E1	-0.33628	7.12874	-4.37319	1.5747e-05	0.00104371	-1.103	Down
RP11-875O11.1	-0.0705513	0.329299	-2.70874	0.0072919	1	-6.65692	Down																	TSPAN13	-0.335808	4.74921	-3.59536	0.000365688	0.00745402	-4.08697	Down
TRIB1	-0.157801	2.01646	-2.70772	0.00731378	1	-6.65963	Down																	SGTB	-0.335336	3.42164	-4.60922	5.49178e-06	0.00056005	-0.0927504	Down
YIF1A	-0.151564	4.44001	-2.70749	0.00731862	1	-6.66023	Down																	GPR22	-0.335237	2.72089	-4.24987	2.68133e-05	0.00143724	-1.61172	Down
NUP62CL	-0.0451502	0.187704	-2.7058	0.00735459	1	-6.66466	Down																	RIT2	-0.33517	2.99292	-3.88834	0.000118699	0.00358124	-3.02619	Down
NOL3	-0.112468	4.53142	-2.70221	0.0074318	1	-6.67409	Down																	KCNV1	-0.334684	2.12956	-4.46578	1.04733e-05	0.000808442	-0.712395	Down
CD69	-0.0734066	0.176751	-2.69876	0.00750682	1	-6.68316	Down																	EFNB3	-0.334652	3.27896	-4.59505	5.85779e-06	0.000575164	-0.154748	Down
SGMS1-AS1	-0.0916872	0.565399	-2.69417	0.00760745	1	-6.69518	Down																	ACTR3B	-0.334529	3.5902	-4.62782	5.04462e-06	0.000534833	-0.0111178	Down
FLJ31104	-0.0822503	0.298128	-2.69272	0.00763964	1	-6.69899	Down																	PNMA2	-0.334106	5.40809	-4.03809	6.4947e-05	0.00244643	-2.4543	Down
ACTG1P17	-0.145861	1.00035	-2.6901	0.00769794	1	-6.70585	Down																	CDH13	-0.334042	3.20671	-4.47823	9.90915e-06	0.000796766	-0.659311	Down
RP11-705O1.8	-0.0306174	0.155409	-2.68869	0.0077293	1	-6.70952	Down																	FGF12	-0.333901	3.76939	-4.68338	3.90762e-06	0.000462549	0.234506	Down
RP1-102E24.6	-0.0109142	0.0245561	-2.68651	0.00777822	1	-6.71521	Down																	PTPRO	-0.333865	2.07804	-5.04101	7.1162e-07	0.00017417	1.87768	Down
RP11-883G14.4	-0.0162389	0.0090135	-2.68458	0.00782181	1	-6.72026	Down																	FAM19A2	-0.332712	3.105	-3.84052	0.000143332	0.00404929	-3.20458	Down
RGS20	-0.214345	3.68913	-2.68374	0.00784082	1	-6.72245	Down																	ZNF365	-0.332245	4.38932	-3.72291	0.000226063	0.00541926	-3.63464	Down
NDUFB2-AS1	-0.0813762	0.660333	-2.68026	0.00792013	1	-6.73152	Down																	SCN3B	-0.331692	4.74704	-4.64652	4.63029e-06	0.000509869	0.0712813	Down
ADAMTSL4	-0.158407	0.828265	-2.67878	0.00795426	1	-6.7354	Down																	SNX10	-0.331466	4.4767	-3.66225	0.00028466	0.00635446	-3.85162	Down
MARCKSL1	-0.154462	6.64071	-2.67822	0.00796711	1	-6.73686	Down																	AK5	-0.331331	5.48717	-3.70826	0.00023907	0.00563945	-3.68734	Down
ZNF334	-0.151277	2.05825	-2.67805	0.00797088	1	-6.73728	Down																	SUCLA2	-0.331125	4.25196	-3.9148	0.000106848	0.00336323	-2.92659	Down
TRGC2	-0.269773	1.59592	-2.67608	0.00801646	1	-6.74242	Down																	SOWAHB	-0.331108	0.871767	-5.01188	8.20618e-07	0.00018887	1.73987	Down
MIR941-4	-0.178856	0.24123	-2.66432	0.00829277	1	-6.77296	Down																	LRTM2	-0.330687	3.18119	-4.33403	1.8672e-05	0.0011609	-1.26598	Down
RP11-659P15.2	-0.00482565	0.00326671	-2.66227	0.00834182	1	-6.77827	Down																	RTN3	-0.330622	7.90631	-3.85165	0.0001372	0.00393366	-3.16324	Down
RP11-1396O13.2	-0.0550645	0.167446	-2.66064	0.00838106	1	-6.7825	Down																	NPTX2	-0.330562	3.04977	-3.19494	0.00151291	0.0198714	-5.41055	Down
TPO	-0.0394845	0.0959653	-2.65866	0.00842874	1	-6.78761	Down																	RIMS1	-0.330549	3.09479	-5.82678	1.18772e-08	1.52801e-05	5.85464	Down
RP11-350G8.5	-0.0987312	0.495753	-2.65506	0.00851636	1	-6.79692	Down																	RIMS3	-0.330513	5.08177	-4.65472	4.45919e-06	0.000497189	0.107491	Down
SCGB1D2	-0.234156	0.951169	-2.65254	0.00857813	1	-6.80343	Down																	CKMT1B	-0.329452	5.77705	-3.91653	0.000106112	0.00335048	-2.92005	Down
HSDL2	-0.149409	3.45008	-2.65066	0.00862457	1	-6.80829	Down																	LAMP5	-0.328686	4.01649	-3.32909	0.000954608	0.0144093	-4.98352	Down
RNF31	-0.148288	4.42591	-2.64739	0.00870568	1	-6.81671	Down																	TUBA1B	-0.327746	9.7094	-4.22352	2.99941e-05	0.00152102	-1.7187	Down
AC067945.3	-0.039069	0.0637383	-2.64208	0.00883886	1	-6.83037	Down																	THY1	-0.327132	7.25191	-3.75805	0.000197533	0.00498794	-3.50746	Down
AC092580.4	-0.0562687	0.0414638	-2.64039	0.00888169	1	-6.83472	Down																	SIDT1	-0.327129	2.43811	-4.65561	4.44103e-06	0.000496267	0.111415	Down
TRAPPC6A	-0.161666	4.13937	-2.63429	0.00903775	1	-6.85038	Down																	SMIM10L2B	-0.326741	3.88591	-4.57951	6.28612e-06	0.000605374	-0.222542	Down
NPEPL1	-0.175181	4.56113	-2.63426	0.00903867	1	-6.85047	Down																	SYT5	-0.32653	5.33217	-3.68172	0.000264454	0.00603398	-3.78234	Down
SAR1P3	-0.0106471	0.00542738	-2.63143	0.00911182	1	-6.85772	Down																	PRPS2	-0.326233	2.82481	-4.05881	5.966e-05	0.00229748	-2.3736	Down
FUT5	-0.0443444	0.126902	-2.6244	0.00929592	1	-6.8757	Down																	C1orf115	-0.326091	5.09723	-4.43181	1.21738e-05	0.00089561	-0.856576	Down
SCOC-AS1	-0.0710982	0.541784	-2.62335	0.00932375	1	-6.87838	Down																	ZNF204P	-0.326017	3.67059	-4.00023	7.57772e-05	0.00271769	-2.60076	Down
PKN2-AS1	-0.0496144	0.160909	-2.62197	0.00936036	1	-6.8819	Down																	PRSS16	-0.325846	1.28075	-5.90587	7.66531e-09	1.13117e-05	6.28195	Down
CCL25	-0.0798087	0.179423	-2.6202	0.00940772	1	-6.88644	Down																	HAPLN4	-0.32555	4.51504	-3.3561	0.000868467	0.0134469	-4.89554	Down
RP11-174G6.5	-0.0401641	0.400873	-2.6195	0.00942645	1	-6.88822	Down																	PNMA3	-0.324991	4.90687	-3.82512	0.000152246	0.00420871	-3.26161	Down
RP11-423H2.3	-0.151077	1.07138	-2.6185	0.0094533	1	-6.89078	Down																	IGFBP2	-0.324979	3.45012	-4.63796	4.81573e-06	0.000520743	0.0335226	Down
AC011893.3	-0.0028505	0.00180541	-2.61787	0.00946999	1	-6.89236	Down																	MCHR2	-0.324959	0.880202	-6.29795	8.17234e-10	2.56274e-06	8.47048	Down
CTLA4	-0.0460072	0.0900068	-2.61672	0.00950106	1	-6.8953	Down																	CALY	-0.324806	7.91214	-3.26471	0.00119296	0.0168512	-5.19051	Down
TCEB3-AS1	-0.0899285	1.62545	-2.61655	0.00950567	1	-6.89574	Down																	MAP2K1	-0.324305	4.659	-3.45386	0.000613513	0.0106146	-4.57148	Down
GGTA1P	-0.18022	2.89602	-2.61581	0.00952575	1	-6.89763	Down																	RBP4	-0.324119	4.50567	-4.43306	1.21068e-05	0.00089199	-0.85129	Down
CATSPER2P1	-0.10968	1.62072	-2.61376	0.00958124	1	-6.90285	Down																	WDR47	-0.323776	3.80945	-3.82311	0.000153449	0.0042303	-3.26904	Down
PAAF1	-0.127884	4.7024	-2.6123	0.00962087	1	-6.90655	Down																	RP11-689P11.2	-0.323655	1.38768	-5.23678	2.68366e-07	9.55837e-05	2.82206	Down
FRY-AS1	-0.103969	0.624262	-2.61204	0.00962808	1	-6.90723	Down																	PABPC1L2A	-0.323261	2.07089	-4.42729	1.24188e-05	0.00090413	-0.875666	Down
COL17A1	-0.0949297	0.489512	-2.61175	0.009636	1	-6.90796	Down																	KIAA1549L	-0.323169	3.04475	-4.27846	2.37269e-05	0.0013492	-1.49495	Down
HMGCL	-0.121468	3.8069	-2.61124	0.00964979	1	-6.90925	Down																	DNAJC6	-0.322834	4.44538	-3.76623	0.000191399	0.00489213	-3.4777	Down
ALDOB	-0.0279084	0.122717	-2.60872	0.00971904	1	-6.91567	Down																	DCTN1-AS1	-0.321954	1.7132	-4.74446	2.94262e-06	0.000387514	0.507541	Down
AGGF1P3	-0.0932334	0.432795	-2.60864	0.00972123	1	-6.91587	Down																	RP11-886D15.1	-0.321688	1.46406	-5.12807	4.62929e-07	0.000135041	2.29378	Down
KRT16P1	-0.0254122	0.0422845	-2.6064	0.00978314	1	-6.92156	Down																	DGKB	-0.321216	2.17558	-5.00444	8.50943e-07	0.000191975	1.70479	Down
PLLP	-0.209368	5.09752	-2.60514	0.00981801	1	-6.92476	Down																	UBE2QL1	-0.321066	4.17332	-3.81679	0.000157285	0.00427266	-3.29237	Down
C16orf89	-0.160952	3.8605	-2.60377	0.00985608	1	-6.92823	Down																	ENO2	-0.320735	8.02606	-3.72972	0.000220255	0.00532068	-3.61011	Down
FTL	-0.170311	10.4469	-2.60129	0.00992555	1	-6.93453	Down																	ROBO2	-0.320348	1.73273	-5.24766	2.53981e-07	9.43946e-05	2.87548	Down
CCDC69	0.189914	2.40633	4.56419	8.38657e-06	0.224378	-0.28941	Up																	OXCT1	-0.32034	3.95717	-4.14665	4.14597e-05	0.00184163	-2.0273	Down
YBX2P1	0.0561291	0.0716969	4.41599	1.58491e-05	0.224378	-0.901131	Up																	GPCPD1	-0.319766	2.80342	-5.12445	4.71322e-07	0.000135788	2.27639	Down
S100A4	0.462667	2.01481	4.35952	2.01152e-05	0.224378	-1.12979	Up																	FAM153A	-0.319718	3.75599	-3.95461	9.11083e-05	0.0030618	-2.77557	Down
ADAMTS2	0.365018	1.6361	4.32844	2.29129e-05	0.224378	-1.25461	Up																	SNRPN	-0.319701	6.04976	-4.36464	1.63457e-05	0.00106984	-1.13871	Down
RP11-488L18.3	0.0678022	0.139017	4.02589	7.84111e-05	0.351638	-2.42973	Up																	IPCEF1	-0.319654	3.3864	-4.55248	7.10367e-06	0.000648058	-0.339957	Down
NRIP2	0.283166	2.24052	4.00012	8.67997e-05	0.351638	-2.52645	Up																	R3HDM1	-0.319636	4.84825	-4.31363	2.03947e-05	0.00122991	-1.35035	Down
FANCC	0.144939	0.862215	3.98592	9.17815e-05	0.351638	-2.57953	Up																	KRT5	-0.319536	0.773209	-5.5498	5.3051e-08	3.74898e-05	4.39661	Down
RP13-259N13.2	0.165196	0.160583	3.97789	9.47162e-05	0.351638	-2.60946	Up																	FXYD6	-0.319327	7.21036	-3.64012	0.00030938	0.00668799	-3.92991	Down
LINC01108	0.0489084	0.0435278	3.93462	0.000112134	0.351638	-2.76988	Up																	PRKCE	-0.319266	3.71649	-4.2741	2.41749e-05	0.00136412	-1.51281	Down
SLC4A11	0.233858	1.46304	3.84029	0.000161222	0.355617	-3.11432	Up																	KCNC2	-0.318893	3.93569	-3.74696	0.000206152	0.00510788	-3.54773	Down
AQP6	0.158628	0.815981	3.76008	0.000218363	0.36293	-3.40144	Up																	PTPN5	-0.317686	5.18087	-4.0787	5.49719e-05	0.00219439	-2.29579	Down
FAM19A3	0.109725	0.384464	3.73228	0.000242296	0.372908	-3.49971	Up																	GLS	-0.317305	5.196	-3.63225	0.00031865	0.00685884	-3.95766	Down
APLN	0.332993	3.11697	3.72565	0.00024836	0.372908	-3.52306	Up																	CAMKV	-0.317194	5.60337	-3.8034	0.000165709	0.00441172	-3.34165	Down
CTC-467M3.3	0.159144	0.541196	3.67657	0.000297904	0.403974	-3.69472	Up																	GABRB2	-0.317116	4.13025	-4.28816	2.27594e-05	0.00131407	-1.45518	Down
TMCC2	0.174902	5.44118	3.6325	0.000350205	0.413238	-3.84715	Up																	SDR16C5	-0.316632	1.49357	-5.30901	1.85855e-07	8.25443e-05	3.17842	Down
DRICH1	0.0845258	0.281941	3.6295	0.000354062	0.413238	-3.85746	Up																	KCNF1	-0.316618	4.18995	-4.19217	3.42476e-05	0.00165376	-1.84518	Down
PRELP	0.22454	2.85763	3.62693	0.000357406	0.413238	-3.86632	Up																	BASP1	-0.316037	7.4643	-3.91638	0.000106176	0.00335048	-2.92061	Down
RNASEH1P2	0.0967282	0.265386	3.62665	0.000357773	0.413238	-3.86728	Up																	ATP2B2	-0.315999	4.68451	-4.29956	2.16706e-05	0.00127136	-1.40834	Down
CNTF	0.108548	0.270448	3.61508	0.000373179	0.413238	-3.90697	Up																	GLT1D1	-0.315972	2.858	-4.07168	5.65842e-05	0.00223372	-2.32328	Down
DOK3	0.202623	2.30166	3.57214	0.000435987	0.441675	-4.05329	Up																	NLK	-0.315887	4.10271	-4.75603	2.78769e-06	0.000375994	0.559634	Down
TIMELESS	0.128962	1.27673	3.55424	0.000465006	0.454388	-4.11384	Up																	GRIK2	-0.315783	2.78131	-4.30673	2.10111e-05	0.00124807	-1.37881	Down
PFKP	0.325438	6.49547	3.53587	0.00049666	0.470178	-4.17568	Up																	ZBBX	-0.315766	2.41487	-4.81735	2.08935e-06	0.000319607	0.837537	Down
SLC6A12	0.247381	3.77651	3.46739	0.000633377	0.557528	-4.40371	Up																	PFN2	-0.315557	7.01638	-4.35162	1.72991e-05	0.0011142	-1.19294	Down
CLIP2	0.145769	5.51711	3.44978	0.000673841	0.582919	-4.4617	Up																	G3BP2	-0.315487	4.34641	-4.30829	2.08705e-05	0.00124513	-1.37239	Down
HEXIM1	0.191225	3.87137	3.43444	0.000711037	0.595764	-4.51198	Up																	EIF4A2	-0.314801	8.13336	-4.23628	2.8411e-05	0.00148393	-1.66696	Down
AC073254.1	0.113509	0.222083	3.42704	0.000729671	0.595764	-4.53618	Up																	SV2B	-0.314764	4.12347	-3.91332	0.000107479	0.00337672	-2.93217	Down
SLC5A3	0.248684	1.84763	3.41457	0.000762107	0.595764	-4.57685	Up																	C10orf35	-0.314703	4.32278	-4.49779	9.08125e-06	0.000756296	-0.575642	Down
NYNRIN	0.114618	1.30443	3.39074	0.000827873	0.601996	-4.6542	Up																	ACTN2	-0.314569	4.11149	-3.75344	0.000201074	0.00503679	-3.52421	Down
RN7SKP249	0.0228645	0.0091953	3.36171	0.000915109	0.637704	-4.74773	Up																	LY86-AS1	-0.314446	1.90325	-4.56439	6.73149e-06	0.000631301	-0.288285	Down
RP11-149I23.3	0.271376	1.99232	3.34033	0.000984808	0.658824	-4.81619	Up																	EEF1A2	-0.314255	7.92395	-3.04806	0.00246085	0.0279472	-5.85895	Down
PPIAP14	0.0273992	0.0192343	3.3089	0.00109626	0.679056	-4.91608	Up																	STX1A	-0.314144	6.14266	-4.11556	4.71941e-05	0.00198985	-2.15065	Down
GRB7	0.123749	0.623348	3.28795	0.00117694	0.720145	-4.98218	Up																	MRAP2	-0.314002	2.82859	-3.872	0.000126626	0.00372847	-3.08737	Down
RP11-649E7.5	0.0229737	0.0620169	3.28355	0.00119457	0.720669	-4.99602	Up																	FAM234B	-0.313906	3.49306	-4.33526	1.8573e-05	0.00115762	-1.2609	Down
RP11-958J22.1	0.217036	1.04119	3.26591	0.00126777	0.731139	-5.05132	Up																	HPCAL4	-0.313751	4.97639	-4.58801	6.0482e-06	0.000589239	-0.185479	Down
AC084121.17	0.00941812	0.00492777	3.23914	0.00138688	0.746082	-5.13474	Up																	SNAP91	-0.313531	5.197	-3.68368	0.000262497	0.00600925	-3.77535	Down
LINC00310	0.153946	0.507856	3.22177	0.00146958	0.764537	-5.1885	Up																	CDK5R2	-0.313459	4.87738	-3.51061	0.000499563	0.00924823	-4.37936	Down
AP000302.58	0.105201	0.274744	3.22005	0.00147806	0.764537	-5.19384	Up																	YWHAZ	-0.313423	7.14003	-4.20412	3.25621e-05	0.0015986	-1.79706	Down
MRPS6	0.195425	5.01242	3.20456	0.00155607	0.780175	-5.24155	Up																	KCNAB1	-0.313128	2.785	-4.31372	2.03867e-05	0.00122991	-1.34997	Down
RP11-46H11.2	0.0268565	0.0134898	3.20349	0.00156161	0.780175	-5.24484	Up																	CCDC136	-0.312949	5.11079	-4.30056	2.15773e-05	0.0012677	-1.40422	Down
ENPP7P12	0.0429443	0.0707115	3.19577	0.00160201	0.780175	-5.26852	Up																	PJA2	-0.312562	5.51342	-4.06056	5.9234e-05	0.00228792	-2.36679	Down
RP11-64C12.6	0.11406	0.317861	3.19	0.00163289	0.780175	-5.28621	Up																	NNAT	-0.312508	5.04771	-2.9621	0.00324339	0.0338676	-6.11204	Down
ERVH48-1	0.00262743	0.00116219	3.18638	0.00165255	0.780175	-5.2973	Up																	TRIM9	-0.312148	4.9431	-4.13571	4.33985e-05	0.00189766	-2.07083	Down
RAD23BP1	0.0425596	0.109755	3.17182	0.00173377	0.780175	-5.34174	Up																	NOV	-0.311627	2.12911	-4.79127	2.36289e-06	0.000342647	0.718935	Down
GLI1	0.188307	0.962844	3.17037	0.001742	0.780175	-5.34613	Up																	RASGRF2	-0.311276	2.8249	-4.52779	7.93915e-06	0.000689168	-0.44669	Down
FTH1P19	0.125188	0.607383	3.16606	0.00176688	0.780175	-5.35925	Up																	AMPH	-0.311141	4.37206	-3.48141	0.000555468	0.00995359	-4.47859	Down
POGK	0.151361	3.45371	3.16547	0.00177031	0.780175	-5.36105	Up																	DMXL2	-0.311071	4.02944	-4.34227	1.80163e-05	0.00113847	-1.23179	Down
CHN2	0.215923	3.19215	3.14242	0.00190913	0.810932	-5.43089	Up																	SLC16A14	-0.310894	1.78462	-5.7964	1.40352e-08	1.65643e-05	5.69181	Down
RP11-498D10.8	0.0732477	0.104039	3.14026	0.00192263	0.810932	-5.43741	Up																	CACNA2D3	-0.310662	3.01228	-4.07099	5.67464e-05	0.00223485	-2.326	Down
LINC00304	0.113935	0.648123	3.12933	0.00199237	0.826157	-5.47034	Up																	HMGCS1	-0.310634	4.16487	-3.92774	0.000101468	0.00326769	-2.87765	Down
RP11-295D4.1	0.0945366	0.856334	3.12623	0.00201256	0.827692	-5.47966	Up																	CNGB1	-0.310336	1.62261	-3.93066	0.000100288	0.00324846	-2.86656	Down
FAM155B	0.0996287	1.25205	3.1201	0.00205303	0.832625	-5.49805	Up																	GRIA3	-0.309912	4.33028	-4.36013	1.66704e-05	0.00108247	-1.15752	Down
RP11-255C15.3	0.0896018	0.483633	3.10852	0.00213159	0.832625	-5.53273	Up																	L1CAM	-0.309783	4.69768	-3.18598	0.00155929	0.0202999	-5.43846	Down
COX20P1	0.080743	0.102454	3.10255	0.00217318	0.832625	-5.55057	Up																	PCDHAC2	-0.308893	1.30417	-4.75324	2.82428e-06	0.000378892	0.547074	Down
AC140542.2	0.268714	1.41181	3.09982	0.00219243	0.832625	-5.55871	Up																	OPN3	-0.308607	3.32695	-4.06092	5.91458e-05	0.00228627	-2.36538	Down
CICP17	0.00203527	0.00071005	3.08851	0.00227394	0.832625	-5.59239	Up																	FAM49B	-0.308419	4.49746	-4.35974	1.66985e-05	0.00108247	-1.15914	Down
CYP1A1	0.0731234	0.290969	3.08248	0.0023185	0.832625	-5.61029	Up																	GPR61	-0.3083	1.66681	-4.96845	1.01365e-06	0.000211911	1.53569	Down
RP11-96D1.7	0.045446	0.0305047	3.08196	0.00232242	0.832625	-5.61185	Up																	CHL1	-0.308221	3.72152	-4.08036	5.45962e-05	0.0021884	-2.28927	Down
HSPB2	0.140818	2.87703	3.06873	0.00242318	0.841704	-5.651	Up																	PACSIN1	-0.308205	6.53598	-3.99277	7.81031e-05	0.00277139	-2.62946	Down
SLC38A2	0.271753	4.14521	3.06754	0.00243248	0.841704	-5.65453	Up																	ARPP19	-0.307698	6.00226	-4.492	9.31944e-06	0.000762795	-0.600474	Down
RP1-102G20.5	0.0160861	0.0080016	3.05638	0.00252092	0.848891	-5.68743	Up																	LNX1	-0.307698	2.8391	-4.13946	4.27233e-05	0.00188035	-2.05589	Down
CHRNA5	0.096824	0.403152	3.03983	0.00265761	0.8543	-5.73604	Up																	PHYHIP	-0.307652	7.28842	-3.70265	0.000244238	0.00571036	-3.70748	Down
GIPR	0.271916	0.992808	3.03574	0.00269238	0.854985	-5.748	Up																	SLC17A7	-0.307217	7.31825	-3.62259	0.000330394	0.00703616	-3.99166	Down
RP11-6O2.3	0.0982716	0.6886	3.02274	0.00280583	0.857116	-5.78597	Up																	B4GALT6	-0.307062	2.86523	-4.04298	6.36613e-05	0.00241432	-2.4353	Down
USP31	0.161335	2.5359	3.02077	0.00282336	0.857116	-5.79169	Up																	MPPED1	-0.307031	4.27649	-3.52492	0.000474144	0.00890332	-4.33046	Down
HPYR1	0.0578694	0.214367	3.01838	0.00284485	0.857116	-5.79867	Up																	SNCA	-0.306573	6.18006	-3.87378	0.00012574	0.00370675	-3.08073	Down
RPRM	0.21678	2.90521	3.01632	0.00286347	0.857116	-5.80466	Up																	ATP2A2	-0.306168	5.65861	-4.54163	7.46002e-06	0.000664632	-0.386945	Down
GAREM2	0.26539	3.31506	3.01584	0.00286785	0.857116	-5.80607	Up																	ZNF25	-0.30607	3.3357	-4.01595	7.10866e-05	0.00260914	-2.5401	Down
AC091177.1	0.0156875	0.00840537	3.01129	0.00290932	0.857116	-5.81926	Up																	MFSD4	-0.305923	4.00703	-4.20912	3.18815e-05	0.00158072	-1.77692	Down
TFDP2	0.111192	2.75389	3.01088	0.0029131	0.857116	-5.82045	Up																	BTBD10	-0.305597	3.8819	-4.07289	5.63027e-05	0.00223042	-2.31854	Down
RP11-80H5.7	0.034163	0.0517659	3.00237	0.00299241	0.865492	-5.84514	Up																	NRGN	-0.305471	10.103	-3.0819	0.00220355	0.025826	-5.75742	Down
DYNLL2	0.135826	1.49442	2.99126	0.00309892	0.875239	-5.87725	Up																	RNF175	-0.304679	3.37874	-3.80001	0.000167915	0.00445529	-3.35414	Down
CTD-3076O17.2	0.0242749	0.0636958	2.98274	0.00318298	0.876158	-5.90182	Up																	RAB27B	-0.30441	1.34915	-4.85129	1.77886e-06	0.0002867	0.992692	Down
RP11-251M1.1	0.109488	0.342758	2.97355	0.00327597	0.877215	-5.92824	Up																	GNG2	-0.304363	3.95461	-3.79132	0.000173682	0.00456008	-3.38603	Down
MRGPRF	0.149054	0.996825	2.97069	0.00330542	0.877215	-5.93645	Up																	TESPA1	-0.303936	5.08374	-3.45603	0.000608747	0.0105723	-4.56419	Down
C12orf71	0.0311458	0.0659865	2.96807	0.00333257	0.877215	-5.94395	Up																	CAMK1G	-0.30336	4.48934	-3.83538	0.000146252	0.00409718	-3.22364	Down
SLC45A2	0.0386309	0.162705	2.96312	0.00338453	0.877215	-5.95814	Up																	MAGEH1	-0.303344	4.50608	-4.16286	3.87397e-05	0.00177997	-1.96265	Down
XXbac-B476C20.14	0.129687	0.354183	2.95841	0.00343459	0.877215	-5.97159	Up																	CDK14	-0.303219	3.59476	-4.3087	2.08336e-05	0.00124441	-1.3707	Down
LINC01137	0.11106	1.02145	2.95522	0.00346892	0.877215	-5.98071	Up																	EPDR1	-0.302889	4.50258	-3.24625	0.00127087	0.0176145	-5.24916	Down
RP11-266O8.1	0.0440656	0.131903	2.95339	0.00348874	0.877215	-5.98593	Up																	PCSK2	-0.302699	3.43809	-3.73835	0.000213084	0.00522217	-3.57891	Down
RP11-242F24.1	0.0225126	0.0197602	2.94791	0.0035487	0.877215	-6.00154	Up																	KCNK1	-0.302647	3.85124	-3.50581	0.000508374	0.009357	-4.39572	Down
ARG2	0.267786	2.23961	2.94629	0.00356663	0.877215	-6.00616	Up																	TOMM20	-0.302635	5.81773	-4.15367	4.02611e-05	0.001817	-1.99936	Down
RP11-566K11.5	0.0170712	0.0273726	2.94293	0.00360399	0.882081	-6.0157	Up																	EID2B	-0.302292	2.8585	-4.7308	3.1361e-06	0.000403217	0.446215	Down
ZNF592	0.121649	2.56063	2.93582	0.00368441	0.893051	-6.03591	Up																	CHRM1	-0.302211	4.52968	-3.446	0.000631091	0.010818	-4.59786	Down
RN7SL336P	0.100796	0.171717	2.93276	0.00371945	0.896845	-6.04457	Up																	VAMP1	-0.302142	5.90056	-3.22839	0.00135074	0.0183283	-5.30562	Down
KLHL17	0.184527	3.05414	2.92509	0.00380877	0.90142	-6.06629	Up																	UNC13A	-0.301937	4.35462	-4.32163	1.97019e-05	0.00120534	-1.31731	Down
LINC01624	0.0245391	0.00830283	2.91981	0.00387135	0.90483	-6.0812	Up																	DLGAP1-AS4	-0.301855	2.28105	-4.92135	1.27249e-06	0.000239613	1.31601	Down
SH2D1B	0.118256	0.455071	2.90536	0.00404754	0.91478	-6.12189	Up																	TSPYL1	-0.301803	6.42333	-4.22686	2.95717e-05	0.0015139	-1.70517	Down
RBPJL	0.0282908	0.0700592	2.90064	0.00410669	0.922672	-6.13515	Up																	TRIM54	-0.301767	2.80406	-4.25235	2.65314e-05	0.00143362	-1.60163	Down
AC093627.12	0.0243747	0.0197306	2.89864	0.00413195	0.922672	-6.14075	Up																	LRRC8B	-0.301664	2.71676	-4.87568	1.58377e-06	0.000274046	1.10477	Down
QDPR	0.193784	7.56517	2.89497	0.00417874	0.922672	-6.15104	Up																	CADPS2	-0.301382	3.8857	-3.47883	0.000560662	0.0100288	-4.48729	Down
ZNF853	0.124485	3.66458	2.89486	0.00418019	0.922672	-6.15136	Up																	PTPRN2	-0.301262	4.33619	-3.87393	0.000125665	0.00370675	-3.08016	Down
C20orf195	0.0538458	0.160153	2.89388	0.00419279	0.922672	-6.15411	Up																	HTR5A-AS1	-0.301124	1.61341	-4.3654	1.62914e-05	0.00106984	-1.13552	Down
RND2	0.147074	4.64757	2.88505	0.00430754	0.934913	-6.17876	Up																	ASB2	-0.300994	2.00225	-4.57173	6.51177e-06	0.000619965	-0.256415	Down
IGBP1P3	0.0157312	0.0119892	2.88476	0.00431146	0.934913	-6.17959	Up																	NUDT11	-0.300732	3.08085	-3.59006	0.000372961	0.00754989	-4.10545	Down
KIF5A	0.189957	8.26808	2.88337	0.00432979	0.934913	-6.18347	Up																	STXBP5-AS1	-0.300478	1.88935	-5.77777	1.55435e-08	1.65643e-05	5.59228	Down
RP1-40E16.11	0.0438894	0.0955382	2.88158	0.00435356	0.934913	-6.18846	Up																	CLEC2L	-0.300455	4.59102	-3.58388	0.000381611	0.00766799	-4.12696	Down
RP11-714L20.1	0.0883678	0.343267	2.87863	0.00439289	0.934913	-6.19667	Up																	C3orf14	-0.300402	4.40812	-4.22849	2.93673e-05	0.00150662	-1.69855	Down
RP5-1085F17.3	0.15513	3.69466	2.87743	0.00440904	0.934913	-6.20002	Up																	ATP6V1C1	-0.29995	4.33302	-3.98261	8.13838e-05	0.00282716	-2.66851	Down
HMGN2P16	0.0723038	0.071086	2.8769	0.00441612	0.934913	-6.20149	Up																	ANKRD19P	-0.299348	3.11425	-4.94054	1.16013e-06	0.000228072	1.40529	Down
AC009950.2	0.0097385	0.00310505	2.86239	0.00461567	0.955278	-6.2418	Up																	ARHGEF9	-0.299304	4.52799	-4.53854	7.5644e-06	0.000669559	-0.400283	Down
RP13-395E19.2	0.0487542	0.0708809	2.86198	0.00462138	0.955278	-6.24293	Up																	REEP5	-0.299114	5.6697	-3.81693	0.000157198	0.00427263	-3.29185	Down
C10orf71-AS1	0.0100417	0.0047883	2.85738	0.00468644	0.963678	-6.25567	Up																	CAMKK1	-0.299074	5.02057	-3.35693	0.000865929	0.0134179	-4.89282	Down
TEKT2	0.105893	1.04671	2.85051	0.00478513	0.973082	-6.27467	Up																	TMEM59L	-0.298928	7.67261	-3.77534	0.000184773	0.00477706	-3.44445	Down
PIK3CD	0.113925	2.3817	2.84247	0.00490299	0.980091	-6.29683	Up																	CLTC	-0.298815	6.21745	-3.95839	8.97328e-05	0.00302774	-2.76114	Down
HSD17B13	0.0921303	0.543695	2.83772	0.00497383	0.985819	-6.3099	Up																	GOLGA8B	-0.298731	4.89541	-3.58727	0.000376845	0.00760266	-4.11517	Down
ATP5A1P3	0.0381276	0.124751	2.83607	0.00499862	0.985819	-6.31442	Up																	ZDHHC23	-0.298521	1.8777	-5.71973	2.13253e-08	1.98143e-05	5.28401	Down
FOXD4L1	0.0623214	0.244692	2.83132	0.00507075	0.985819	-6.32746	Up																	NCEH1	-0.298509	3.18287	-3.75019	0.000203601	0.00507024	-3.53599	Down
RP11-247C2.2	0.108965	0.760582	2.83049	0.00508344	0.985819	-6.32974	Up																	GRIA4	-0.298245	3.72909	-4.46648	1.0441e-05	0.00080761	-0.709436	Down
RP11-158K1.3	0.0641212	0.438416	2.82333	0.00519423	0.985819	-6.34936	Up																	PREPL	-0.298028	6.07083	-3.6813	0.000264874	0.00603532	-3.78384	Down
TOMM20P3	0.0355524	0.0350729	2.81961	0.00525261	0.985819	-6.35953	Up																	LYRM9	-0.297825	4.38999	-3.96714	8.66255e-05	0.0029567	-2.72772	Down
AC096669.2	0.0337156	0.0430715	2.81754	0.00528531	0.985819	-6.36517	Up																	GABRB3	-0.29777	3.71463	-3.94949	9.30013e-05	0.00310256	-2.79507	Down
RP11-253D19.1	0.0194365	0.0128073	2.81428	0.00533729	0.988167	-6.37407	Up																	TMEM130	-0.297743	6.27501	-3.81801	0.000156537	0.00426552	-3.28787	Down
RP11-153K16.1	0.0260353	0.057965	2.80886	0.00542474	0.990147	-6.38885	Up																	TSPYL4	-0.297268	5.2672	-4.24399	2.74935e-05	0.00145974	-1.63563	Down
RP11-333I13.1	0.0822351	0.812185	2.80873	0.00542692	0.990147	-6.38921	Up																	GS1-358P8.4	-0.297226	2.96395	-4.16792	3.79261e-05	0.00176522	-1.94243	Down
KRT18P59	0.0223153	0.0731578	2.80273	0.00552514	1	-6.40551	Up																	ADCY1	-0.296967	4.15181	-5.2592	2.39546e-07	9.22501e-05	2.93223	Down
SAMD4A	0.175218	2.91766	2.78586	0.00581045	1	-6.45124	Up																	GABRA5	-0.296942	3.78754	-3.81721	0.000157027	0.00427028	-3.29082	Down
AC021218.2	0.00614571	0.00811223	2.7842	0.00583923	1	-6.45573	Up																	CHRNB2	-0.29684	2.69773	-4.01436	7.15477e-05	0.00262076	-2.54624	Down
PALM3	0.162091	2.5687	2.77856	0.00593788	1	-6.47093	Up																	STAMBPL1	-0.296739	2.38533	-4.74567	2.92604e-06	0.000387514	0.512981	Down
LTF	0.190805	0.381965	2.76972	0.00609571	1	-6.49473	Up																	ELAVL2	-0.296643	3.44483	-4.01355	7.17861e-05	0.0026233	-2.54939	Down
RP11-39E3.4	0.00418771	0.00106497	2.76936	0.00610213	1	-6.49569	Up																	RGS7BP	-0.296567	1.59118	-4.18965	3.46131e-05	0.00165714	-1.85531	Down
COL11A1	0.159396	2.22882	2.76392	0.00620137	1	-6.51031	Up																	FAM19A1	-0.296511	2.44526	-4.4159	1.3058e-05	0.000929573	-0.923744	Down
FRAT2	0.130386	2.2757	2.75251	0.00641384	1	-6.54084	Up																	ATP2B3	-0.296369	3.12338	-4.31297	2.04533e-05	0.00123196	-1.35309	Down
ANGPT1	0.094699	0.458495	2.74228	0.0066101	1	-6.56814	Up																	SLITRK5	-0.295872	2.19103	-4.33744	1.8398e-05	0.001151	-1.25184	Down
MKRN2OS	0.160883	0.975752	2.73867	0.00668056	1	-6.57774	Up																	LINC01476	-0.295735	0.656207	-5.97695	5.15127e-09	9.57259e-06	6.67003	Down
MAPKBP1	0.128945	3.83267	2.7371	0.00671151	1	-6.58192	Up																	ENTPD3	-0.295546	2.04728	-4.07872	5.4968e-05	0.00219439	-2.29572	Down
RP11-295G20.2	0.159223	1.08546	2.73456	0.00676174	1	-6.58867	Up																	CISD1	-0.295533	4.41979	-4.23247	2.8875e-05	0.00148745	-1.68242	Down
LDLRAD2	0.0331765	0.119255	2.73267	0.0067992	1	-6.59367	Up																	CGREF1	-0.295371	4.10504	-4.08386	5.38141e-05	0.00217314	-2.27555	Down
AY269186.2	0.032096	0.0315536	2.72628	0.00692775	1	-6.61061	Up																	DOCK3	-0.295294	2.96785	-4.0191	7.01802e-05	0.00258913	-2.52791	Down
LL22NC03-80A10.11	0.0540391	0.177831	2.71752	0.00710757	1	-6.63379	Up																	ADRA1D	-0.295226	0.939667	-5.45477	8.74753e-08	5.4185e-05	3.9103	Down
FIZ1	0.114108	3.82038	2.70983	0.00726889	1	-6.65407	Up																	NDFIP2	-0.294924	3.54437	-3.64356	0.000305416	0.00664525	-3.91779	Down
AC106875.1	0.0213996	0.0295046	2.70755	0.00731721	1	-6.66005	Up																	RP13-514E23.1	-0.294822	4.02443	-3.92737	0.000101617	0.00326944	-2.87904	Down
RP11-544M22.1	0.00350358	0.00283958	2.70708	0.00732722	1	-6.66129	Up																	SKP1	-0.294637	7.09086	-4.14359	4.19932e-05	0.00186232	-2.03948	Down
JADE2	0.162082	3.38161	2.70675	0.00733427	1	-6.66216	Up																	CNR1	-0.294456	2.64382	-3.93674	9.78798e-05	0.00319936	-2.84353	Down
RP11-748H22.2	0.00937749	0.0110932	2.70441	0.00738444	1	-6.66832	Up																	UCHL5	-0.294289	3.33359	-4.41178	1.32968e-05	0.00093965	-0.941094	Down
RP11-524C21.2	0.0968474	0.440655	2.7032	0.00741048	1	-6.6715	Up																	PRKACB	-0.294254	5.4092	-3.88649	0.000119571	0.00360321	-3.03312	Down
VAT1	0.108609	4.25884	2.70173	0.00744223	1	-6.67536	Up																	RIIAD1	-0.293806	2.19523	-4.32356	1.95384e-05	0.00119857	-1.30935	Down
SERPINA5	0.0880743	0.241863	2.69964	0.00748766	1	-6.68085	Up																	TMEM132D	-0.293772	1.75271	-4.9879	9.22317e-07	0.000203092	1.62693	Down
RP11-693J15.5	0.00693828	0.0152698	2.69459	0.00759826	1	-6.69409	Up																	DNM1	-0.293518	7.46391	-3.35794	0.000862864	0.0133832	-4.88952	Down
RLIMP2	0.00232752	0.000834916	2.69083	0.00768152	1	-6.70393	Up																	COL26A1	-0.293245	3.33575	-4.66236	4.30526e-06	0.000488715	0.141277	Down
IL2RG	0.110769	0.64213	2.68936	0.00771443	1	-6.70778	Up																	APP	-0.293133	7.86412	-3.88521	0.000120181	0.00361145	-3.03793	Down
CEP19	0.133124	2.41554	2.68909	0.00772042	1	-6.70848	Up																	ERLEC1	-0.29313	4.11088	-4.39614	1.42425e-05	0.0009843	-1.00688	Down
HOOK2	0.142356	5.24402	2.68655	0.00777741	1	-6.71512	Up																	CPNE4	-0.293009	3.53003	-3.88857	0.000118587	0.00358124	-3.0253	Down
SEMA3F	0.196808	2.11437	2.68434	0.0078273	1	-6.72089	Up																	ATP6AP2	-0.292866	5.56499	-3.777	0.000183593	0.00475559	-3.43841	Down
IRAK2	0.11956	1.24118	2.68149	0.00789208	1	-6.72832	Up																	NEGR1	-0.292703	4.39249	-4.32353	1.95407e-05	0.00119857	-1.30946	Down
SEPHS1P4	0.00555795	0.00324829	2.68128	0.00789687	1	-6.72887	Up																	KIAA1211L	-0.292608	4.30086	-3.90978	0.000109005	0.003414	-2.94552	Down
TRIM6-TRIM34	0.00554104	0.00266176	2.67895	0.00795021	1	-6.73494	Up																	PPP1R14C	-0.292334	2.69371	-4.51445	8.42891e-06	0.0007168	-0.504131	Down
CLDN22	0.00389086	0.00380825	2.67548	0.00803038	1	-6.74399	Up																	RSPO2	-0.2923	2.91615	-3.98524	8.0521e-05	0.00281022	-2.65839	Down
LINC01133	0.00915572	0.00629964	2.66609	0.00825059	1	-6.76837	Up																	KALRN	-0.292255	4.87488	-4.29063	2.25192e-05	0.00130622	-1.44504	Down
RP11-739L10.1	0.0176249	0.0141138	2.66513	0.00827349	1	-6.77087	Up																	JAZF1	-0.29225	2.9561	-4.1729	3.71416e-05	0.00174381	-1.92251	Down
CTC-529L17.2	0.028469	0.0403466	2.66216	0.00834454	1	-6.77857	Up																	KIAA1107	-0.291939	3.44494	-3.89409	0.000116021	0.00354089	-3.00459	Down
CRNN	0.0148453	0.0171934	2.65227	0.00858476	1	-6.80412	Up																	CACNA2D1	-0.291832	2.80668	-4.37231	1.58077e-05	0.00104497	-1.10668	Down
OR51K1P	0.00483513	0.00209189	2.6485	0.00867801	1	-6.81385	Up																	NETO1	-0.291731	2.73452	-4.21311	3.13465e-05	0.00156651	-1.76077	Down
LINC00930	0.171965	0.838026	2.64654	0.00872702	1	-6.81891	Up																	TRIM37	-0.291643	4.31319	-3.70944	0.000238	0.00562479	-3.68311	Down
UQCRHP1	0.0736334	0.102255	2.64391	0.00879278	1	-6.82567	Up																	CYP26B1	-0.291634	1.8438	-4.26143	2.55218e-05	0.00140175	-1.56459	Down
A2ML1	0.187802	1.38452	2.63799	0.00894294	1	-6.8409	Up																	ACTL6B	-0.291522	4.78646	-3.34058	0.000917031	0.0139639	-4.94617	Down
ITPRIPL1	0.0661037	0.379004	2.63166	0.0091057	1	-6.85712	Up																	DIRAS1	-0.291504	5.53504	-4.07283	5.63188e-05	0.00223042	-2.31881	Down
RAB29	0.136659	2.87488	2.62955	0.00916082	1	-6.86254	Up																	SUSD4	-0.291451	3.76577	-4.19875	3.33097e-05	0.00161946	-1.81871	Down
CLDN7	0.0807366	0.360645	2.62919	0.00917005	1	-6.86345	Up																	DPP6	-0.291333	5.04845	-4.35985	1.66903e-05	0.00108247	-1.15867	Down
AC004051.2	0.00184157	0.000643851	2.62819	0.00919633	1	-6.86602	Up																	PNMA5	-0.291227	2.10732	-4.46905	1.03225e-05	0.000803127	-0.698489	Down
COL5A2	0.246917	2.65328	2.62797	0.00920198	1	-6.86657	Up																	TBC1D9	-0.291101	2.69802	-4.43398	1.20574e-05	0.000889661	-0.847378	Down
SYTL1	0.106686	0.924771	2.62216	0.00935538	1	-6.88142	Up																	PNOC	-0.291058	1.1916	-4.37385	1.57016e-05	0.00104208	-1.10024	Down
NMUR2	0.0562381	0.167592	2.62058	0.0093974	1	-6.88545	Up																	PRKDC	-0.290969	3.18339	-3.71885	0.000229607	0.00547284	-3.6493	Down
WDR76	0.0734657	0.86296	2.61998	0.00941363	1	-6.887	Up																	SCOC	-0.29018	5.59043	-4.29095	2.24885e-05	0.00130595	-1.44374	Down
RGS9BP	0.0661152	0.427537	2.61707	0.00949156	1	-6.8944	Up																	RTN4RL1	-0.290132	2.00013	-3.45082	0.000620255	0.0107054	-4.58169	Down
RP1-199J3.5	0.067422	0.276735	2.616	0.00952055	1	-6.89714	Up																	EPHA5	-0.290116	1.22529	-5.10181	5.27364e-07	0.000144829	2.16762	Down
DNAH11	0.060747	0.219874	2.61584	0.00952478	1	-6.89754	Up																	SYCE1	-0.289831	3.52806	-3.70163	0.000245187	0.00572719	-3.71113	Down
AC073464.4	0.00970077	0.00989671	2.61288	0.00960508	1	-6.90508	Up																	VDAC1	-0.289799	6.16903	-3.66209	0.000284832	0.00635446	-3.85218	Down
ANKRD53	0.062284	0.29756	2.61079	0.00966222	1	-6.9104	Up																	THOC3	-0.289027	3.4155	-3.58239	0.000383729	0.00770279	-4.13215	Down
LINC01134	0.0395144	0.159992	2.60813	0.00973539	1	-6.91717	Up																	PRICKLE1	-0.288795	2.40049	-4.30561	2.11124e-05	0.00125064	-1.38341	Down
PKP1	0.0746397	0.445575	2.60738	0.00975589	1	-6.91906	Up																	NDUFA5	-0.287817	5.76998	-3.80724	0.000163252	0.00437302	-3.32755	Down
ETV4	0.167552	0.794512	2.60594	0.00979567	1	-6.92271	Up																	GABRA3	-0.287792	2.52266	-3.79537	0.000170971	0.00450777	-3.37117	Down
RP11-382A20.2	0.094702	0.28792	2.604	0.0098498	1	-6.92766	Up																	FAM153B	-0.28754	5.07794	-4.18972	3.46027e-05	0.00165714	-1.85502	Down
SLC6A9	0.159816	2.79274	2.60323	0.00987119	1	-6.9296	Up																	FBXO9	-0.287368	3.91075	-4.43654	1.19218e-05	0.000886172	-0.836542	Down
ALOX15B	0.130359	0.746877	2.60156	0.00991795	1	-6.93384	Up																	SPRYD3	-0.28735	6.05336	-4.26105	2.55632e-05	0.00140175	-1.56614	Down
RNU6-343P	0.0882674	0.0366593	2.60055	0.00994612	1	-6.93639	Up																	CYP4X1	-0.287322	2.58993	-4.49409	9.23266e-06	0.000762795	-0.591501	Down
																								DLG3	-0.287228	3.44265	-4.47407	1.00943e-05	0.000801383	-0.677065	Down
																								ICA1	-0.287015	4.14706	-3.83999	0.000143633	0.00405552	-3.20656	Down
																								AKAP5	-0.286561	0.913159	-4.84111	1.86706e-06	0.000294585	0.946012	Down
																								FAM102B	-0.286402	2.07874	-4.17898	3.62038e-05	0.00170892	-1.89814	Down
																								UBE2V2	-0.28639	4.99871	-4.68284	3.91728e-06	0.000462549	0.232131	Down
																								MAPK9	-0.286329	4.52939	-3.89003	0.000117905	0.00357449	-3.01984	Down
																								PPEF1	-0.285853	0.874011	-6.18704	1.55694e-09	4.33989e-06	7.83965	Down
																								C2CD5	-0.285774	3.60129	-3.87403	0.000125615	0.00370675	-3.07978	Down
																								FAM84A	-0.285682	3.75282	-3.84662	0.000139943	0.00398001	-3.18196	Down
																								STXBP5L	-0.285532	2.22445	-4.68027	3.96404e-06	0.000463617	0.220714	Down
																								SLC4A10	-0.285343	3.30527	-3.97568	8.36941e-05	0.0028861	-2.69506	Down
																								B4GAT1	-0.285064	6.29377	-3.57445	0.000395175	0.00782768	-4.15973	Down
																								REPS2	-0.284854	2.85327	-4.20085	3.30162e-05	0.00161143	-1.81027	Down
																								RBM11	-0.284771	1.88907	-4.21217	3.14723e-05	0.00156983	-1.76459	Down
																								NKIRAS1	-0.284637	3.92793	-3.98626	8.01898e-05	0.00280771	-2.65448	Down
																								CDH8	-0.283703	2.24083	-5.22513	2.84641e-07	9.88262e-05	2.76498	Down
																								VSTM2L	-0.283616	5.85659	-3.62976	0.000321635	0.00690532	-3.96642	Down
																								NUAK1	-0.28346	3.66945	-4.33254	1.8793e-05	0.00116668	-1.27216	Down
																								RP13-104F24.1	-0.283455	1.17899	-3.09784	0.00209109	0.0248857	-5.7092	Down
																								TCEAL7	-0.282871	5.37218	-3.91718	0.000105836	0.00335048	-2.91758	Down
																								PTPRR	-0.282844	2.05819	-4.86963	1.63017e-06	0.000274454	1.07691	Down
																								DPP10	-0.282731	2.90472	-4.31606	2.01819e-05	0.0012266	-1.34033	Down
																								GNG13	-0.28262	2.56772	-3.20276	0.00147345	0.0195166	-5.3861	Down
																								AASDHPPT	-0.282583	4.31347	-3.4272	0.000675043	0.011358	-4.66072	Down
																								PTPN3	-0.282529	1.35372	-5.26356	2.34304e-07	9.13063e-05	2.95368	Down
																								SRD5A1	-0.282292	2.62884	-4.62701	5.0633e-06	0.000534833	-0.0146713	Down
																								HS6ST2	-0.282098	1.30037	-4.66016	4.34896e-06	0.000490347	0.131565	Down
																								AGBL4	-0.281906	1.61921	-5.38009	1.28961e-07	6.81333e-05	3.53319	Down
																								NGFRAP1	-0.28174	8.25472	-4.15156	4.06168e-05	0.00182118	-2.00773	Down
																								FAM49A	-0.281735	4.01835	-4.65758	4.40089e-06	0.000493983	0.120147	Down
																								SPTSSB	-0.281678	2.28122	-3.98518	8.05418e-05	0.00281022	-2.65864	Down
																								MTMR7	-0.281415	1.84284	-4.21215	3.14754e-05	0.00156983	-1.76469	Down
																								TIAM2	-0.280955	3.71111	-3.80126	0.000167096	0.00443826	-3.34952	Down
																								SYNGR1	-0.280834	5.85007	-3.7951	0.000171147	0.00451005	-3.37214	Down
																								ACTR2	-0.28032	4.92799	-3.86417	0.000130601	0.00380357	-3.11662	Down
																								FGF14	-0.280266	1.18401	-4.09222	5.19868e-05	0.00212237	-2.24269	Down
																								PENK	-0.28023	1.15536	-4.25118	2.66637e-05	0.00143689	-1.60638	Down
																								SYS1-DBNDD2	-0.279975	1.94365	-4.16878	3.77896e-05	0.00176522	-1.93899	Down
																								DPP10-AS1	-0.279714	2.56924	-4.26336	2.53117e-05	0.00140117	-1.55669	Down
																								PNMA1	-0.279655	5.34338	-3.83374	0.000147197	0.00411445	-3.22973	Down
																								MAP2	-0.27959	5.99775	-3.83634	0.000145706	0.00408793	-3.2201	Down
																								TBR1	-0.279142	4.28641	-3.42833	0.000672329	0.0113161	-4.65696	Down
																								LRRTM1	-0.279045	2.62673	-3.67239	0.000273958	0.00619728	-3.81557	Down
																								HECW1	-0.27904	2.35202	-4.69654	3.67687e-06	0.000448864	0.293076	Down
																								PPM1H	-0.278795	2.06189	-3.97208	8.4919e-05	0.00291631	-2.70885	Down
																								TPD52	-0.278732	4.9923	-3.68563	0.000260559	0.00597849	-3.76838	Down
																								GLS2	-0.278701	4.28876	-3.8575	0.000134077	0.00387065	-3.14146	Down
																								MRPS30	-0.278669	3.27417	-4.63312	4.92373e-06	0.000527871	0.0121989	Down
																								ATPIF1	-0.278641	8.00107	-3.62666	0.000325391	0.00696211	-3.97733	Down
																								OLA1	-0.278376	4.74461	-3.63707	0.00031295	0.00675063	-3.9407	Down
																								ATP6V1D	-0.278357	5.91697	-4.13176	4.41183e-05	0.0019119	-2.08649	Down
																								HERC1	-0.277985	3.63426	-4.04248	6.37909e-05	0.00241741	-2.43723	Down
																								APBA1	-0.277936	2.24314	-3.20211	0.00147671	0.0195372	-5.38815	Down
																								RALYL	-0.277845	4.15467	-3.49886	0.000521399	0.0095199	-4.41939	Down
																								GAS7	-0.277774	5.23711	-4.20158	3.29133e-05	0.00160837	-1.80729	Down
																								TMEM35	-0.277631	3.93251	-3.52294	0.000477578	0.00895775	-4.33722	Down
																								CHP1	-0.277465	4.19147	-4.5498	7.19001e-06	0.000652354	-0.351556	Down
																								RFPL1S	-0.277454	3.99951	-4.15186	4.05669e-05	0.00182057	-2.00656	Down
																								CAMK4	-0.277294	1.89974	-4.85339	1.76121e-06	0.0002867	1.00231	Down
																								NDRG3	-0.277179	5.26387	-3.87699	0.000124152	0.00367286	-3.0687	Down
																								CALB2	-0.277008	3.39216	-3.24665	0.00126915	0.0175973	-5.2479	Down
																								NPTXR	-0.276994	5.35858	-3.69907	0.000247588	0.00575856	-3.72031	Down
																								SERPINF1	-0.276908	4.89935	-3.35822	0.000862025	0.0133794	-4.88861	Down
																								RAB6A	-0.276839	5.6633	-3.75372	0.000200859	0.00503643	-3.5232	Down
																								AC007246.3	-0.276578	4.39888	-4.23298	2.88123e-05	0.00148574	-1.68035	Down
																								SEZ6L2	-0.276543	5.7655	-3.49675	0.000525402	0.00957556	-4.42655	Down
																								RXFP1	-0.276333	1.98773	-3.85127	0.000137408	0.00393735	-3.16467	Down
																								HPCA	-0.276008	6.40433	-3.644	0.000304901	0.0066427	-3.91621	Down
																								IARS	-0.275973	3.36756	-3.92417	0.000102926	0.0032935	-2.89116	Down
																								LMTK2	-0.275825	2.98488	-4.13371	4.37604e-05	0.00190428	-2.07873	Down
																								RASGRP1	-0.275789	1.90267	-4.50063	8.96688e-06	0.000749841	-0.563485	Down
																								AGK	-0.275681	2.92677	-4.47246	1.01669e-05	0.000801521	-0.683934	Down
																								ENPP5	-0.275167	2.71005	-4.34721	1.76343e-05	0.00112855	-1.2113	Down
																								MORF4L2	-0.27509	6.67759	-3.62778	0.000324039	0.00693614	-3.97342	Down
																								WNT10B	-0.274906	3.42467	-4.47945	9.8555e-06	0.000794999	-0.654105	Down
																								ELAVL4	-0.274845	4.98257	-3.88525	0.000120161	0.00361145	-3.03778	Down
																								KIAA0513	-0.274417	5.09355	-3.53268	0.000460855	0.00872893	-4.30384	Down
																								STS	-0.274279	2.23559	-4.33203	1.88346e-05	0.00116668	-1.27427	Down
																								NDRG4	-0.274245	7.57951	-3.3015	0.00105073	0.015406	-5.07268	Down
																								RPSAP69	-0.27414	1.7694	-4.75213	2.83897e-06	0.000379847	0.542078	Down
																								SLITRK4	-0.274092	2.9456	-4.41909	1.28762e-05	0.000922928	-0.910311	Down
																								OIP5-AS1	-0.273988	5.39592	-4.67402	4.08002e-06	0.0004706	0.192969	Down
																								GRIA2	-0.27392	5.0446	-4.20153	3.29214e-05	0.00160837	-1.80752	Down
																								EPHX4	-0.273917	2.91413	-3.87822	0.000123551	0.00366807	-3.06411	Down
																								RP11-66B24.4	-0.273888	1.34044	-5.53662	5.68858e-08	3.96415e-05	4.32871	Down
																								SLC9B2	-0.273815	3.1331	-3.73876	0.000212745	0.00521969	-3.57741	Down
																								KIAA1644	-0.273785	2.95852	-4.67603	4.04247e-06	0.000469296	0.201864	Down
																								ATP6V1G2-DDX39B	-0.273433	2.87894	-2.92186	0.0036828	0.0370376	-6.22812	Down
																								RHOV	-0.273426	1.60588	-4.55556	7.0057e-06	0.000643156	-0.326623	Down
																								TM6SF1	-0.273327	2.84352	-4.10838	4.8623e-05	0.00202457	-2.17904	Down
																								PGK1	-0.273239	6.38375	-3.49589	0.000527047	0.00959722	-4.42947	Down
																								DHCR24	-0.273152	4.65996	-3.411	0.000715205	0.0117539	-4.71463	Down
																								TUBB4A	-0.272764	8.06532	-2.93611	0.00352137	0.0358525	-6.1872	Down
																								RAP1GDS1	-0.272316	4.19571	-4.06654	5.77937e-05	0.00225619	-2.34339	Down
																								COPS4	-0.27179	3.75843	-3.84339	0.000141728	0.00401983	-3.19394	Down
																								TM2D3	-0.271697	5.14214	-3.79736	0.000169651	0.00448004	-3.36386	Down
																								HSPA8	-0.271674	7.44694	-3.03165	0.0025953	0.0290986	-5.90779	Down
																								YPEL4	-0.271554	4.73454	-4.22664	2.95997e-05	0.0015139	-1.70607	Down
																								SLC8A2	-0.271498	4.14624	-3.61571	0.000338998	0.00713146	-4.01581	Down
																								VWA7	-0.271287	2.33776	-3.73813	0.000213262	0.00522217	-3.5797	Down
																								TMEM246	-0.271172	3.67649	-4.09009	5.24472e-05	0.00213248	-2.25107	Down
																								PSMG1	-0.271137	3.9022	-3.89827	0.000114112	0.00350558	-2.98888	Down
																								ELOVL4	-0.2711	2.96885	-3.70857	0.000238796	0.00563562	-3.68626	Down
																								CHCHD6	-0.271024	4.53622	-4.09332	5.1752e-05	0.00211622	-2.23838	Down
																								WBSCR17	-0.270835	4.91065	-3.66052	0.000286523	0.00637517	-3.85775	Down
																								OCIAD1	-0.27042	6.56501	-4.43033	1.22533e-05	0.0008979	-0.862814	Down
																								RP1-269M15.3	-0.270095	1.1068	-4.35584	1.69845e-05	0.00109958	-1.17538	Down
																								PAFAH1B1	-0.269993	4.93629	-4.12927	4.45777e-05	0.00192152	-2.09635	Down
																								EBNA1BP2	-0.269987	4.93092	-4.02735	6.78607e-05	0.00252391	-2.49599	Down
																								UBQLN1	-0.269964	4.25734	-3.79018	0.000174449	0.00457544	-3.39019	Down
																								PIP5K1B	-0.269862	2.37528	-3.64176	0.000307482	0.00667574	-3.92413	Down
																								LRPAP1	-0.269701	5.38292	-3.61753	0.000336695	0.00709869	-4.00941	Down
																								KRT17P2	-0.269506	1.63764	-3.74075	0.000211125	0.00519774	-3.57021	Down
																								DYNC2LI1	-0.269451	3.60517	-3.86173	0.000131861	0.00383091	-3.12569	Down
																								FAM131A	-0.269449	5.57002	-4.11825	4.66707e-05	0.00197608	-2.14003	Down
																								SHANK2	-0.269411	2.62996	-4.30197	2.14463e-05	0.00126297	-1.3984	Down
																								LMO4	-0.269391	6.86107	-3.56504	0.000409153	0.00803792	-4.19232	Down
																								ATP6AP1	-0.269281	6.1012	-3.70511	0.000241962	0.00567658	-3.69867	Down
																								STAU2	-0.269259	4.43139	-4.52525	8.03014e-06	0.000695862	-0.457626	Down
																								ME3	-0.269203	3.70388	-3.91772	0.000105609	0.00334945	-2.91554	Down
																								PHF24	-0.269115	4.23842	-3.60508	0.000352705	0.00729416	-4.05303	Down
																								STX1B	-0.268975	5.94625	-3.37789	0.000804295	0.012743	-4.82406	Down
																								FSTL4	-0.268538	2.30735	-3.96058	8.89469e-05	0.00301339	-2.7528	Down
																								KCNQ3	-0.268509	1.77539	-4.72555	3.2136e-06	0.0004082	0.422711	Down
																								STYK1	-0.268499	1.06682	-4.61698	5.30066e-06	0.000551774	-0.0587079	Down
																								ABRACL	-0.268144	3.51157	-4.2821	2.336e-05	0.0013395	-1.48006	Down
																								PEG3	-0.268027	4.30414	-4.7677	2.63948e-06	0.000362831	0.612265	Down
																								CYCS	-0.267938	5.23094	-3.41127	0.000714509	0.0117492	-4.71373	Down
																								BEX4	-0.267643	6.98655	-3.74994	0.000203798	0.00507211	-3.5369	Down
																								MFSD6	-0.267592	3.9768	-3.96141	8.86486e-05	0.00300937	-2.74961	Down
																								FHL2	-0.26738	3.24222	-3.62231	0.000330735	0.00703885	-3.99263	Down
																								RIMKLA	-0.26738	1.74381	-4.16436	3.84967e-05	0.00177505	-1.95666	Down
																								CHRM4	-0.267177	0.916008	-4.26824	2.47892e-05	0.00138703	-1.53678	Down
																								GULP1	-0.267101	1.56013	-4.62574	5.0927e-06	0.000536809	-0.0202374	Down
																								CCDC85A	-0.267085	2.51264	-3.66447	0.000282281	0.00632566	-3.84372	Down
																								FARSB	-0.267057	4.13606	-4.05993	5.93872e-05	0.00229207	-2.36925	Down
																								CDK20	-0.266917	3.02202	-4.16986	3.76186e-05	0.001761	-1.93467	Down
																								HAS1	-0.266774	1.35062	-4.25348	2.64036e-05	0.00142965	-1.59702	Down
																								KCNJ3	-0.266774	2.97324	-4.15291	4.03896e-05	0.00181703	-2.00239	Down
																								CHML	-0.266756	1.34304	-5.68894	2.51957e-08	2.1796e-05	5.12151	Down
																								HMGCLL1	-0.26671	2.01421	-3.89221	0.000116888	0.00356301	-3.01163	Down
																								NTNG1	-0.266641	2.48481	-4.80459	2.21916e-06	0.000332483	0.779429	Down
																								AC123886.2	-0.26654	1.7124	-4.03636	6.54071e-05	0.00245639	-2.461	Down
																								CMAS	-0.266437	5.16506	-4.09141	5.21621e-05	0.00212503	-2.24589	Down
																								VPS50	-0.266217	2.80764	-4.18189	3.57633e-05	0.00169652	-1.88647	Down
																								TMEM38A	-0.26615	3.21858	-3.91577	0.000106434	0.00335597	-2.92292	Down
																								HTR3B	-0.266037	0.697324	-5.90617	7.65276e-09	1.13117e-05	6.28355	Down
																								RAB6B	-0.265984	5.85648	-3.51466	0.000492246	0.00913724	-4.36555	Down
																								CDK5R1	-0.265708	5.01526	-3.62806	0.000323696	0.0069331	-3.97242	Down
																								NIPAL2	-0.265217	3.20676	-4.0491	6.20847e-05	0.00236705	-2.41147	Down
																								ZNF184	-0.264912	2.06478	-4.16982	3.76248e-05	0.001761	-1.93483	Down
																								TIPRL	-0.264878	2.87431	-4.01455	7.14922e-05	0.00262076	-2.5455	Down
																								FAM73A	-0.264528	2.41503	-4.91579	1.30694e-06	0.000241655	1.29022	Down
																								DSTN	-0.264367	6.51081	-3.93287	9.9407e-05	0.00323244	-2.8582	Down
																								C1orf95	-0.264242	2.65779	-4.44667	1.13998e-05	0.000861403	-0.793636	Down
																								HPCAL1	-0.264166	6.16453	-3.81503	0.000158369	0.00429029	-3.29886	Down
																								PPP2CA	-0.26385	5.14624	-3.78556	0.000177608	0.00464382	-3.40713	Down
																								NRXN1	-0.263831	4.67998	-4.27927	2.36447e-05	0.0013492	-1.49164	Down
																								LZTFL1	-0.263575	2.56915	-4.00727	7.36409e-05	0.00266777	-2.57362	Down
																								B9D1	-0.263244	3.83476	-4.22612	2.96653e-05	0.00151571	-1.70819	Down
																								RBM3	-0.263211	4.36366	-3.09767	0.00209229	0.0248882	-5.70973	Down
																								B3GALNT1	-0.263062	2.90904	-4.25892	2.57973e-05	0.00141305	-1.57484	Down
																								NREP	-0.262941	5.10766	-3.99862	7.62747e-05	0.00272773	-2.60698	Down
																								HLF	-0.262873	4.06121	-3.55288	0.000427911	0.00829232	-4.23435	Down
																								FAR2	-0.262727	2.28764	-4.14799	4.1229e-05	0.00183715	-2.02199	Down
																								SNCB	-0.262727	8.41438	-2.88122	0.00418123	0.0406804	-6.34385	Down
																								TSTD1	-0.262716	4.46629	-3.93915	9.69377e-05	0.00318308	-2.83436	Down
																								PABPC1L2B	-0.262653	2.30084	-3.84126	0.000142918	0.00403986	-3.20184	Down
																								CADPS	-0.262507	5.34437	-3.95652	9.04113e-05	0.00304106	-2.76828	Down
																								SEMA4F	-0.262186	2.61971	-4.57882	6.30586e-06	0.000606112	-0.225554	Down
																								SCN1A	-0.262013	3.09549	-3.65076	0.000297252	0.00654424	-3.89232	Down
																								NRG1	-0.261869	1.56804	-4.23358	2.87395e-05	0.00148471	-1.67793	Down
																								LNP1	-0.261793	1.99308	-4.83226	1.947e-06	0.000302295	0.905581	Down
																								CACYBP	-0.261521	5.39188	-3.31268	0.00101076	0.0150041	-5.03665	Down
																								SPTBN2	-0.261368	5.35249	-3.6143	0.000340787	0.00715424	-4.02075	Down
																								SYT11	-0.26133	5.53191	-3.69983	0.000246872	0.00575458	-3.71758	Down
																								BEND6	-0.261318	3.90198	-3.99348	7.78803e-05	0.00277117	-2.62675	Down
																								LRRTM2	-0.261047	1.45588	-3.90578	0.000110755	0.00343662	-2.96061	Down
																								TLN2	-0.26078	3.31158	-4.67789	4.00786e-06	0.000466566	0.210137	Down
																								KIAA1217	-0.260653	2.18718	-4.68262	3.92131e-06	0.000462549	0.231141	Down
																								RGS6	-0.260441	2.37197	-3.7975	0.000169556	0.00447988	-3.36332	Down
																								LRP11	-0.260258	3.84264	-3.79826	0.000169061	0.00447151	-3.36056	Down
																								PTH2R	-0.260215	1.459	-5.01667	8.01632e-07	0.000185351	1.7625	Down
																								TMEM178A	-0.260098	5.74002	-4.27622	2.39562e-05	0.00135817	-1.50413	Down
																								COPS7A	-0.26006	5.19921	-4.00605	7.40066e-05	0.00267522	-2.57832	Down
																								OAT	-0.260031	5.47506	-3.26604	0.00118756	0.0168092	-5.1863	Down
																								EXTL1	-0.259727	3.77561	-3.91551	0.000106545	0.00335597	-2.92391	Down
																								UBE2T	-0.259554	2.70991	-3.34684	0.000897136	0.013775	-4.92577	Down
																								MEST	-0.259422	3.12172	-4.60454	5.61005e-06	0.000565218	-0.113226	Down
																								NECAB1	-0.259393	5.20551	-3.45806	0.000604306	0.0105353	-4.55735	Down
																								IDS	-0.259265	6.56563	-4.27432	2.41517e-05	0.00136412	-1.5119	Down
																								FOCAD	-0.259171	2.86344	-3.88547	0.000120055	0.00361145	-3.03694	Down
																								AMN1	-0.25907	3.71643	-4.0035	7.47795e-05	0.00269711	-2.58818	Down
																								NME1	-0.258567	5.90824	-3.28166	0.00112536	0.0161788	-5.13639	Down
																								RNF144A-AS1	-0.258554	2.53556	-4.00294	7.4947e-05	0.00269755	-2.59031	Down
																								NDUFAB1	-0.258104	6.24758	-3.76738	0.00019055	0.00488331	-3.4735	Down
																								EID2	-0.25803	3.3838	-3.92485	0.000102646	0.00329295	-2.88859	Down
																								RAB2A	-0.258019	4.98975	-4.36461	1.63482e-05	0.00106984	-1.13885	Down
																								RFK	-0.257984	3.49067	-3.58564	0.000379132	0.00763345	-4.12085	Down
																								KIF1BP	-0.257825	3.80539	-3.45846	0.000603434	0.0105274	-4.556	Down
																								EPHA10	-0.257691	2.59056	-4.53038	7.84716e-06	0.000685929	-0.435505	Down
																								RNFT2	-0.25769	3.4817	-4.66124	4.32741e-06	0.000490121	0.136341	Down
																								SLC30A9	-0.2576	3.99644	-4.13138	4.41882e-05	0.0019119	-2.088	Down
																								CAMK2A	-0.257519	7.36363	-3.37951	0.000799705	0.0126896	-4.81873	Down
																								CCNO	-0.257502	2.03352	-4.19377	3.40171e-05	0.00164588	-1.83875	Down
																								C16orf45	-0.257476	6.2826	-3.53044	0.000464649	0.00878074	-4.31152	Down
																								TOMM70A	-0.257467	3.57639	-4.1726	3.7188e-05	0.00174381	-1.9237	Down
																								PLEKHB2	-0.257444	4.79856	-4.73995	3.00517e-06	0.00039266	0.487281	Down
																								ATRNL1	-0.257442	3.18035	-3.95033	9.26861e-05	0.0030942	-2.79185	Down
																								THAP9-AS1	-0.257332	3.3404	-3.9755	8.37535e-05	0.00288616	-2.69574	Down
																								SLC25A12	-0.257167	4.01847	-3.05556	0.00240151	0.0274299	-5.83652	Down
																								PRTN3	-0.257031	1.09167	-4.77437	2.55817e-06	0.000358529	0.642415	Down
																								ARPP21	-0.25703	5.04623	-3.85891	0.000133336	0.0038559	-3.13622	Down
																								GHITM	-0.256964	6.55974	-3.77732	0.000183366	0.004754	-3.43724	Down
																								RTN4	-0.256717	7.34424	-3.78992	0.000174623	0.00457759	-3.39112	Down
																								FBXO34	-0.256705	3.04589	-3.73595	0.000215057	0.00525074	-3.5876	Down
																								DACH2	-0.256664	2.1237	-4.29741	2.18715e-05	0.001279	-1.41716	Down
																								MDH2	-0.256628	5.53	-3.90914	0.000109284	0.00341676	-2.94794	Down
																								DPY19L2	-0.256491	2.06399	-4.38409	1.50144e-05	0.00102242	-1.05741	Down
																								PPM1L	-0.256433	2.43056	-4.80774	2.18643e-06	0.000331425	0.793752	Down
																								PLCL2	-0.256318	2.10956	-5.02154	7.82785e-07	0.00018456	1.78551	Down
																								LRRC73	-0.2563	3.75082	-3.23209	0.00133382	0.018162	-5.29395	Down
																								MCF2	-0.256133	2.49484	-3.82138	0.000154491	0.00423575	-3.27544	Down
																								CACNA1B	-0.255604	2.54887	-3.69526	0.000251204	0.00582166	-3.73396	Down
																								SYNPR	-0.255427	4.78271	-3.02215	0.00267619	0.0297728	-5.93595	Down
																								HSP90AB1	-0.255417	8.6837	-4.40007	1.39989e-05	0.000978246	-0.990367	Down
																								PTGES3L-AARSD1	-0.255338	4.22933	-3.45735	0.000605869	0.0105435	-4.55977	Down
																								SARS	-0.255277	6.02737	-4.00139	7.54218e-05	0.00271044	-2.5963	Down
																								TCEAL6	-0.255246	5.58467	-3.91926	0.000104965	0.00333745	-2.90975	Down
																								NXPH1	-0.255225	1.94706	-4.53889	7.55241e-06	0.000669559	-0.39876	Down
																								TMEM14A	-0.255092	5.2328	-3.44382	0.000636041	0.010882	-4.60516	Down
																								GOLT1B	-0.254934	3.09864	-3.72137	0.000227398	0.00544033	-3.64019	Down
																								GATB	-0.254832	4.4066	-3.92698	0.000101778	0.00327137	-2.88054	Down
																								QPCT	-0.254732	2.67608	-3.2266	0.001359	0.0184004	-5.31127	Down
																								VAT1L	-0.254588	2.9718	-3.06421	0.00233476	0.0269224	-5.81061	Down
																								DDX25	-0.254547	3.81261	-4.16729	3.80269e-05	0.00176661	-1.94496	Down
																								SLC25A4	-0.254471	6.03213	-3.23471	0.00132195	0.0180336	-5.28567	Down
																								PPFIA2	-0.254385	3.75838	-4.39279	1.44531e-05	0.000994749	-1.02094	Down
																								TRAPPC6B	-0.254372	3.64121	-4.21667	3.08782e-05	0.00154928	-1.74642	Down
																								DNAJA2	-0.254331	4.56318	-3.66656	0.000280067	0.00629009	-3.83631	Down
																								TPRG1L	-0.254061	5.58578	-4.19988	3.31505e-05	0.00161569	-1.81414	Down
																								ARHGEF3	-0.253919	3.4883	-3.31308	0.00100934	0.0149964	-5.03535	Down
																								AP3M2	-0.253891	3.88501	-5.14749	4.20256e-07	0.000126263	2.38744	Down
																								TASP1	-0.253837	1.56415	-5.56815	4.81304e-08	3.46834e-05	4.49132	Down
																								ISCU	-0.253549	6.65983	-3.58858	0.000375012	0.00757787	-4.11059	Down
																								ITGB1BP1	-0.25333	5.55725	-4.5624	6.7924e-06	0.000635824	-0.296934	Down
																								SMIM10L2A	-0.253203	4.01556	-4.34131	1.8092e-05	0.00114072	-1.2358	Down
																								SPRN	-0.253095	3.04751	-3.88062	0.000122385	0.00365316	-3.05514	Down
																								PNCK	-0.253045	5.87515	-3.62184	0.000331312	0.00704674	-3.99427	Down
																								NOMO2	-0.252905	4.09734	-2.80569	0.00527348	0.0477977	-6.55476	Down
																								LL0XNC01-16G2.1	-0.252816	1.21631	-4.51659	8.34855e-06	0.000711172	-0.49494	Down
																								ADRA1B	-0.252709	1.97083	-3.82336	0.0001533	0.00423026	-3.26812	Down
																								AP1S1	-0.252623	5.51124	-3.92432	0.000102865	0.0032935	-2.8906	Down
																								AKAP11	-0.252554	3.51769	-3.92606	0.000102153	0.00328133	-2.88402	Down
																								CNRIP1	-0.252383	5.21334	-4.18114	3.58769e-05	0.0016998	-1.88949	Down
																								DNM1L	-0.252373	4.55331	-3.73411	0.000216574	0.00526781	-3.59422	Down
																								ATP8A2	-0.252226	2.74213	-3.89634	0.000114988	0.00351498	-2.99613	Down
																								LINC01123	-0.252133	5.0132	-3.59255	0.00036953	0.0075064	-4.09677	Down
																								ATXN10	-0.252108	4.7523	-3.31238	0.00101179	0.0150105	-5.0376	Down
																								MKL2	-0.252032	3.01495	-3.37693	0.000807014	0.0127773	-4.82721	Down
																								FRY	-0.251935	2.49702	-3.54664	0.000437838	0.00843305	-4.25584	Down
																								ANO3	-0.251919	1.71226	-4.52257	8.12726e-06	0.000701408	-0.469163	Down
																								PRRT2	-0.251866	6.04648	-3.90301	0.000111983	0.00345974	-2.97105	Down
																								DRP2	-0.251781	2.74203	-4.27106	2.44916e-05	0.00137763	-1.52525	Down
																								PRKAR1B	-0.251554	7.64639	-2.92032	0.00370065	0.0371352	-6.23254	Down
																								KLHL35	-0.251549	2.29626	-3.88903	0.000118374	0.00358124	-3.0236	Down
																								2005-09-01	-0.251314	7.72068	-4.17765	3.64077e-05	0.00171362	-1.90349	Down
																								SLC22A17	-0.251164	7.61312	-3.3155	0.00100089	0.0149017	-5.02753	Down
																								KLC1	-0.251124	7.81954	-3.89076	0.000117563	0.00357092	-3.01709	Down
																								C11orf31	-0.250835	6.12668	-3.46841	0.000582193	0.0102783	-4.52252	Down
																								ATP9A	-0.250784	4.59291	-3.69093	0.000255372	0.00589647	-3.74945	Down
																								BEX5	-0.250708	6.53162	-3.26278	0.00120091	0.0169397	-5.19667	Down
																								BZW2	-0.250697	2.91131	-4.30796	2.08997e-05	0.0012454	-1.37373	Down
																								SSTR1	-0.250517	1.54127	-4.55512	7.01971e-06	0.000643156	-0.328542	Down
																								HMGN2	-0.250312	6.29125	-4.42958	1.22944e-05	0.0008979	-0.866021	Down
																								ATP5G1	-0.2503	6.11265	-3.34198	0.000912537	0.0139348	-4.9416	Down
																								RP11-713C5.1	-0.250231	3.17955	-3.1778	0.00160278	0.0206783	-5.46389	Down
																								SATB2	-0.25	2.85635	-3.82152	0.000154404	0.00423569	-3.2749	Down
																								ACP1	-0.249475	4.71252	-4.06997	5.69842e-05	0.00223719	-2.32998	Down
																								LINC00672	-0.249218	2.99257	-4.15502	4.00332e-05	0.0018124	-1.99395	Down
																								STX16-NPEPL1	-0.249212	2.16417	-3.48391	0.000550463	0.00988862	-4.47013	Down
																								CNTN3	-0.249039	2.28145	-3.36387	0.00084505	0.0131956	-4.8701	Down
																								ATCAY	-0.249025	5.29743	-3.98045	8.20961e-05	0.00284664	-2.67677	Down
																								TBC1D7	-0.248983	3.15021	-3.9171	0.00010587	0.00335048	-2.91788	Down
																								PAM	-0.248951	5.21195	-3.61764	0.000336559	0.00709869	-4.00903	Down
																								KCNH1	-0.248811	0.718274	-5.20768	3.10816e-07	0.000103966	2.67971	Down
																								ZFAND1	-0.248521	3.26777	-4.16218	3.88504e-05	0.00178258	-1.96537	Down
																								SLC25A40	-0.248504	2.08199	-3.91126	0.000108363	0.00339814	-2.93993	Down
																								UNC80	-0.248384	2.55588	-4.14231	4.22192e-05	0.00186471	-2.04459	Down
																								ADGRB3	-0.248242	3.5433	-3.60299	0.000355463	0.00731878	-4.06034	Down
																								GRM5	-0.248127	2.65293	-3.78299	0.000179381	0.00468277	-3.41651	Down
																								OLFM1	-0.248125	8.56404	-3.76137	0.000195021	0.0049436	-3.49539	Down
																								MTUS2	-0.248121	1.46661	-4.48089	9.79267e-06	0.000791204	-0.647973	Down
																								NIPSNAP1	-0.248093	4.43481	-4.30089	2.15462e-05	0.00126736	-1.40284	Down
																								FRRS1L	-0.248082	3.89723	-3.8916	0.000117173	0.00356955	-3.01394	Down
																								SCN2A	-0.248068	3.93815	-4.46216	1.06433e-05	0.000819041	-0.727826	Down
																								EIF5A2	-0.247969	1.79595	-4.4276	1.24019e-05	0.00090413	-0.874361	Down
																								RBFOX2	-0.247965	4.50418	-4.61175	5.42873e-06	0.000557016	-0.0816524	Down
																								KCNAB2	-0.247947	6.31382	-3.26786	0.00118012	0.0167596	-5.18047	Down
																								CX3CL1	-0.247911	4.60266	-3.77127	0.000187706	0.00482478	-3.45932	Down
																								RYR2	-0.247897	2.75915	-3.70576	0.00024136	0.00567253	-3.69632	Down
																								LHFPL4	-0.247897	1.53806	-3.96599	8.70285e-05	0.00296642	-2.73212	Down
																								NUDT21	-0.247896	3.84318	-4.07006	5.69642e-05	0.00223719	-2.32964	Down
																								BMPER	-0.247769	1.51596	-4.49345	9.25909e-06	0.000762795	-0.594242	Down
																								C9orf72	-0.247639	2.54149	-3.50416	0.000511435	0.00939068	-4.40134	Down
																								DNM3	-0.247577	3.49343	-4.12885	4.46564e-05	0.00192325	-2.09803	Down
																								SERINC1	-0.247535	6.67143	-3.33298	0.000941717	0.0142705	-4.97088	Down
																								LRRC7	-0.247365	3.02239	-3.3891	0.000773035	0.0124116	-4.78713	Down
																								HACE1	-0.247268	2.87651	-3.59723	0.000363154	0.00741839	-4.08044	Down
																								HINT1	-0.247053	7.06335	-3.85037	0.000137891	0.00394894	-3.16799	Down
																								FBXO16	-0.246925	2.43769	-4.13776	4.30275e-05	0.0018888	-2.06265	Down
																								COA1	-0.24669	4.17715	-3.98523	8.05252e-05	0.00281022	-2.65844	Down
																								ELMO1	-0.246658	5.63137	-3.4971	0.000524741	0.00957289	-4.42537	Down
																								ZC2HC1A	-0.246591	2.19203	-4.4236	1.26227e-05	0.00091162	-0.89127	Down
																								HENMT1	-0.24657	2.62204	-4.11195	4.79081e-05	0.00200479	-2.16494	Down
																								TAGLN3	-0.246352	7.76082	-2.8241	0.00498575	0.0459084	-6.50386	Down
																								RP11-197K6.1	-0.24625	2.16491	-4.26802	2.48127e-05	0.00138703	-1.53768	Down
																								NAPG	-0.246187	4.0097	-3.79154	0.00017353	0.00455847	-3.3852	Down
																								DDN	-0.246186	5.96792	-4.24342	2.75603e-05	0.00146019	-1.63795	Down
																								NKRF	-0.246089	2.86708	-3.73756	0.000213731	0.00523108	-3.58177	Down
																								CHCHD7	-0.246082	3.83902	-4.89574	1.43893e-06	0.000259701	1.19734	Down
																								MRPL3	-0.246	3.8375	-3.80931	0.000161939	0.00435665	-3.31992	Down
																								MTX2	-0.245928	4.39196	-3.36683	0.000836299	0.0131086	-4.8604	Down
																								HN1	-0.245906	4.71278	-3.61814	0.000335928	0.00709869	-4.00727	Down
																								UNC79	-0.245893	2.28111	-4.77153	2.59244e-06	0.000360313	0.629592	Down
																								AMACR	-0.245687	2.22789	-3.93686	9.78305e-05	0.00319936	-2.84305	Down
																								GSTA4	-0.245595	4.83569	-4.38804	1.47571e-05	0.00101289	-1.04086	Down
																								FNDC5	-0.245558	3.79533	-4.85155	1.77673e-06	0.0002867	0.993847	Down
																								ANKRD46	-0.245504	4.30235	-4.08349	5.38967e-05	0.0021738	-2.277	Down
																								FSTL5	-0.245451	1.32029	-4.28872	2.27046e-05	0.00131377	-1.45288	Down
																								LONRF2	-0.245407	3.37164	-3.619	0.000334848	0.00709254	-4.00424	Down
																								C5orf22	-0.245373	2.6536	-4.14282	4.21281e-05	0.00186366	-2.04253	Down
																								PDE1A	-0.245363	3.05606	-3.53454	0.000457733	0.0086884	-4.29748	Down
																								ACTR10	-0.245334	5.10175	-3.80105	0.000167231	0.0044395	-3.35029	Down
																								SYT3	-0.245129	3.38807	-3.19317	0.00152194	0.019943	-5.41605	Down
																								PMS2	-0.245042	2.51699	-4.06125	5.90656e-05	0.00228627	-2.36408	Down
																								CNTNAP1	-0.245002	4.76691	-3.09119	0.00213738	0.025251	-5.72936	Down
																								HLTF	-0.244918	2.45766	-3.80798	0.000162783	0.00436531	-3.32483	Down
																								PGM2L1	-0.244839	3.60544	-3.99041	7.8853e-05	0.00278068	-2.63853	Down
																								LRFN2	-0.244771	2.06989	-3.84885	0.00013872	0.00396363	-3.17365	Down
																								CCPG1	-0.244759	4.34751	-4.37643	1.55255e-05	0.00103864	-1.08945	Down
																								LARGE	-0.244675	2.9562	-3.51631	0.000489294	0.0090959	-4.35991	Down
																								SLC25A46	-0.244645	2.88402	-3.67195	0.000274412	0.00620195	-3.81712	Down
																								MAP2K4	-0.244634	4.05667	-3.16222	0.00168877	0.0214567	-5.51217	Down
																								PIK3R1	-0.244602	4.75886	-4.08153	5.43331e-05	0.00218243	-2.28467	Down
																								ANXA6	-0.244561	6.61072	-3.31971	0.000986339	0.0147331	-5.01392	Down
																								GLRX2	-0.244397	3.80527	-3.9573	9.01263e-05	0.0030349	-2.76529	Down
																								BCAS2	-0.244238	4.46335	-3.73941	0.000212219	0.00521444	-3.57508	Down
																								SEH1L	-0.244222	3.78801	-3.96887	8.60244e-05	0.0029442	-2.72112	Down
																								KIT	-0.244216	1.66656	-3.75775	0.000197761	0.00499117	-3.50854	Down
																								EIF1B	-0.244172	5.65213	-3.03001	0.00260907	0.0292204	-5.91264	Down
																								OPA1	-0.244038	3.54945	-3.87914	0.0001231	0.00366371	-3.06065	Down
																								UBLCP1	-0.244003	3.72597	-4.61294	5.39929e-06	0.000555132	-0.0764279	Down
																								NDEL1	-0.243949	4.64055	-3.61864	0.000335303	0.00709254	-4.00552	Down
																								DYNC1LI1	-0.243916	3.39581	-3.92461	0.000102744	0.0032935	-2.88949	Down
																								ATP6V0D1	-0.243879	6.0399	-3.60592	0.000351603	0.00728078	-4.05009	Down
																								SPHKAP	-0.243853	1.13263	-5.055	6.64357e-07	0.000167505	1.94416	Down
																								RP11-497E19.1	-0.243844	0.693353	-6.35467	5.85766e-10	2.0993e-06	8.79659	Down
																								CD47	-0.2438	4.45197	-3.7811	0.000180704	0.00470426	-3.42344	Down
																								GDA	-0.243654	4.7573	-3.6863	0.000259899	0.00597077	-3.76599	Down
																								PREP	-0.243614	3.23233	-3.74864	0.000204821	0.0050892	-3.54162	Down
																								EPHA4	-0.243219	4.22741	-3.25646	0.00122722	0.0171708	-5.21676	Down
																								MAP3K9	-0.2432	2.82978	-4.23362	2.87347e-05	0.00148471	-1.67777	Down
																								LINGO1	-0.242889	5.65593	-3.12672	0.00190078	0.0232609	-5.62129	Down
																								TMEM178B	-0.242865	2.02561	-4.77209	2.58568e-06	0.000360313	0.632108	Down
																								TMEM151B	-0.242735	4.95152	-3.34747	0.00089515	0.0137518	-4.9237	Down
																								ZNF385B	-0.242705	2.61831	-3.88837	0.000118684	0.00358124	-3.02607	Down
																								STAR	-0.24266	2.02377	-3.84593	0.000140321	0.00398441	-3.1845	Down
																								SMYD2	-0.242624	4.33936	-3.19522	0.00151145	0.0198574	-5.40966	Down
																								ARHGAP20	-0.242588	1.09573	-4.98322	9.43547e-07	0.000203536	1.60494	Down
																								C16orf58	-0.242571	4.56493	-4.25579	2.61444e-05	0.00142429	-1.5876	Down
																								SPINT2	-0.242518	5.61214	-3.76722	0.000190666	0.00488331	-3.47408	Down
																								KLK7	-0.242422	2.54658	-3.24173	0.00129065	0.0177806	-5.26347	Down
																								ARL4C	-0.242095	4.0173	-4.51952	8.23936e-06	0.000705464	-0.482308	Down
																								TTC9	-0.242004	2.46142	-4.24219	2.77056e-05	0.00146326	-1.64297	Down
																								NUDT10	-0.241891	2.71097	-3.54948	0.000433301	0.00838104	-4.24608	Down
																								FRMPD4	-0.241827	1.83207	-4.60951	5.48444e-06	0.00056005	-0.0914643	Down
																								PLEKHG5	-0.241752	4.15277	-3.07775	0.00223371	0.0261002	-5.76992	Down
																								PAIP2	-0.241703	5.67428	-3.4374	0.00065086	0.0110549	-4.62666	Down
																								TCEAL5	-0.241669	6.02133	-4.06462	5.82525e-05	0.0022657	-2.35091	Down
																								NT5DC3	-0.241624	2.68932	-3.82207	0.000154075	0.0042336	-3.27289	Down
																								MCTS1	-0.241605	4.05999	-4.10287	4.97452e-05	0.00205764	-2.20075	Down
																								PPL	-0.241531	2.29685	-3.65841	0.000288805	0.00641741	-3.86521	Down
																								THOC7	-0.241418	5.04061	-4.13538	4.3457e-05	0.00189766	-2.07211	Down
																								LANCL1	-0.241383	4.51608	-3.30357	0.00104322	0.0153363	-5.06602	Down
																								PAK6	-0.24134	3.33176	-3.93593	9.81983e-05	0.00320768	-2.84661	Down
																								PRKAR1A	-0.241271	5.85848	-3.64026	0.000309216	0.00668799	-3.92941	Down
																								BNIP3	-0.241247	5.18803	-3.08373	0.00219032	0.0256889	-5.75188	Down
																								ADAM22	-0.241018	2.91435	-3.91845	0.000105303	0.00334185	-2.91279	Down
																								RCN2	-0.240981	4.47078	-3.41966	0.000693465	0.0115207	-4.68584	Down
																								ATF7IP2	-0.240964	2.60267	-4.62708	5.06164e-06	0.000534833	-0.014356	Down
																								MCHR1	-0.240947	1.90138	-3.53035	0.000464808	0.00878074	-4.31184	Down
																								CASQ1	-0.24081	2.67359	-3.37778	0.000804596	0.012743	-4.82441	Down
																								TMEM163	-0.240701	2.84911	-4.22482	2.98286e-05	0.00151633	-1.71342	Down
																								STMN4	-0.240438	6.96183	-3.28418	0.00111564	0.0160943	-5.12833	Down
																								FAR2P3	-0.240405	1.05738	-4.147	4.13988e-05	0.00184144	-2.0259	Down
																								GALNT11	-0.240401	4.26637	-4.31545	2.02354e-05	0.00122682	-1.34286	Down
																								GRIA1	-0.240254	3.55576	-3.58198	0.000384305	0.00770669	-4.13356	Down
																								INPP4A	-0.240104	3.37168	-4.24523	2.73493e-05	0.00145517	-1.63061	Down
																								ANKRD42	-0.240006	2.64315	-4.67904	3.98674e-06	0.000465188	0.215218	Down
																								SLC26A4-AS1	-0.239993	3.75543	-3.76059	0.000195605	0.00495421	-3.4982	Down
																								NAA20	-0.23982	4.68006	-4.00388	7.46623e-05	0.00269504	-2.58669	Down
																								SLIT1	-0.239791	3.36387	-3.45944	0.000601308	0.0105049	-4.55271	Down
																								CACNB2	-0.239728	3.26849	-3.72626	0.000223191	0.0053632	-3.62259	Down
																								PFDN4	-0.239639	4.44206	-3.72024	0.000228386	0.0054541	-3.64427	Down
																								C1orf216	-0.239631	4.91022	-3.50182	0.000515812	0.00944193	-4.40931	Down
																								KIFAP3	-0.239383	5.01618	-3.48328	0.000551721	0.00990414	-4.47226	Down
																								SEZ6L	-0.239358	3.80262	-3.98249	8.14217e-05	0.00282716	-2.66895	Down
																								LGMN	-0.239352	4.2798	-4.98469	9.36832e-07	0.000203483	1.61184	Down
																								DCAF6	-0.239221	4.57973	-3.64689	0.000301615	0.00661417	-3.90602	Down
																								UBA5	-0.23922	3.58915	-4.03154	6.67101e-05	0.00249086	-2.47974	Down
																								NLRP1	-0.238997	6.93898	-3.19062	0.00153511	0.0200777	-5.42402	Down
																								CERS6	-0.238831	2.91138	-3.64044	0.000309012	0.00668799	-3.92879	Down
																								DAPK1	-0.238511	3.3635	-3.43717	0.000651397	0.0110566	-4.62743	Down
																								VPS35	-0.238486	4.48188	-4.12639	4.51164e-05	0.0019372	-2.10779	Down
																								LRRTM4	-0.23846	2.29998	-4.79912	2.27716e-06	0.000336042	0.754556	Down
																								ZMAT4	-0.23842	3.17253	-3.95235	9.19377e-05	0.00307731	-2.78416	Down
																								C17orf107	-0.238294	1.44765	-4.30637	2.10441e-05	0.00124807	-1.38031	Down
																								RP11-701H24.9	-0.238203	8.33116	-3.59004	0.000372993	0.00754989	-4.10553	Down
																								XK	-0.238145	1.3085	-4.44555	1.14564e-05	0.000864382	-0.798386	Down
																								SLC25A14	-0.238129	3.64206	-3.68039	0.000265787	0.00605062	-3.78707	Down
																								MCTP1	-0.237989	2.53706	-3.64124	0.00030808	0.00668178	-3.92595	Down
																								SMKR1	-0.237982	2.34785	-4.19489	3.38569e-05	0.00163971	-1.83424	Down
																								ACSL4	-0.237963	2.90723	-3.98856	7.94468e-05	0.00278948	-2.64565	Down
																								PGAM1	-0.237931	6.80706	-3.47405	0.000570451	0.0101424	-4.50347	Down
																								WDR7	-0.237685	2.94294	-3.58648	0.000377944	0.00761564	-4.1179	Down
																								ARMCX5	-0.237681	3.1662	-4.38043	1.52569e-05	0.00102752	-1.07274	Down
																								PGRMC1	-0.237658	5.64549	-3.6156	0.000339133	0.00713146	-4.01618	Down
																								PPP2R2B	-0.237622	5.29567	-3.83855	0.000144445	0.00406979	-3.21189	Down
																								NDST3	-0.237524	1.31011	-4.94134	1.15566e-06	0.000228072	1.40902	Down
																								POPDC3	-0.236961	2.66184	-3.52502	0.000473966	0.00890332	-4.33011	Down
																								PI4KA	-0.236919	6.44745	-3.28984	0.00109404	0.0158739	-5.11018	Down
																								SLC9A6	-0.236839	4.33788	-3.34294	0.000909474	0.0139145	-4.93847	Down
																								MYO5A	-0.236621	3.8945	-3.73243	0.000217979	0.00528606	-3.60032	Down
																								HABP4	-0.236595	5.58742	-4.4564	1.09187e-05	0.00083767	-0.752318	Down
																								KHDRBS2	-0.236519	1.44354	-4.6049	5.60089e-06	0.000565218	-0.111655	Down
																								ANKRD34C-AS1	-0.236485	0.977165	-4.16634	3.81787e-05	0.00176877	-1.94876	Down
																								MSH2	-0.236337	2.72502	-4.17969	3.60967e-05	0.00170699	-1.89531	Down
																								FAM20B	-0.23633	3.46041	-4.16825	3.78731e-05	0.00176522	-1.9411	Down
																								RGPD6	-0.236068	3.10376	-3.23909	0.00130237	0.0178538	-5.27184	Down
																								ACTR6	-0.236	3.67064	-3.71782	0.000230506	0.00548595	-3.65298	Down
																								NDN	-0.235958	4.45402	-3.36404	0.000844548	0.0131956	-4.86954	Down
																								ARL6IP5	-0.235926	5.62649	-3.52804	0.000468762	0.00882871	-4.31978	Down
																								MEAF6	-0.235924	4.90165	-3.74037	0.000211436	0.00520285	-3.5716	Down
																								TRIM36	-0.235759	2.96272	-3.61783	0.000336316	0.00709869	-4.00835	Down
																								VCPKMT	-0.235658	2.28546	-4.1531	4.03565e-05	0.00181703	-2.00161	Down
																								ZNF441	-0.235654	1.62817	-4.51894	8.26079e-06	0.000706093	-0.4848	Down
																								SYNGR3	-0.2356	6.02253	-3.00296	0.00284665	0.0310968	-5.99257	Down
																								ARHGAP32	-0.235491	3.62351	-4.13781	4.3019e-05	0.0018888	-2.06246	Down
																								TRUB1	-0.235413	2.27443	-3.57921	0.000388269	0.00774901	-4.14319	Down
																								VAMP2	-0.234973	8.15494	-3.91359	0.000107363	0.00337537	-2.93115	Down
																								FAM161B	-0.234921	2.20929	-4.56786	6.62688e-06	0.000626172	-0.273244	Down
																								TRIM17	-0.234844	2.71033	-3.3915	0.000766492	0.012335	-4.77921	Down
																								UGP2	-0.234651	5.99207	-4.01252	7.2085e-05	0.00263231	-2.55334	Down
																								ADTRP	-0.234617	0.874391	-5.08917	5.61393e-07	0.000148949	2.1071	Down
																								RAB37	-0.234524	3.00643	-4.42038	1.2803e-05	0.000920315	-0.904855	Down
																								CD83	-0.234293	3.17334	-3.4727	0.000573229	0.0101738	-4.50802	Down
																								YARS	-0.234264	4.961	-4.08812	5.28766e-05	0.00214646	-2.25883	Down
																								LRPPRC	-0.2342	3.93611	-4.74713	2.90607e-06	0.000387462	0.519579	Down
																								ZNF382	-0.234171	1.98777	-3.9978	7.65275e-05	0.00273482	-2.61012	Down
																								EEF1E1	-0.234091	3.7814	-3.75226	0.000201986	0.00505022	-3.52848	Down
																								NTN4	-0.233996	2.60234	-3.79826	0.000169061	0.00447151	-3.36056	Down
																								FTO	-0.23392	3.34369	-3.00937	0.00278865	0.0306588	-5.9737	Down
																								DOC2A	-0.233876	5.5275	-3.38594	0.000781731	0.0124952	-4.79755	Down
																								CFAP221	-0.23387	2.41752	-4.453	1.10846e-05	0.0008478	-0.766765	Down
																								MAGED1	-0.233717	5.74711	-3.2194	0.00139264	0.0187407	-5.33391	Down
																								TM2D2	-0.233611	3.16543	-4.13146	4.41739e-05	0.0019119	-2.08769	Down
																								ALDH1A1	-0.233584	4.42637	-3.36773	0.000833653	0.0130916	-4.85745	Down
																								WDR17	-0.233574	1.90598	-3.73302	0.000217486	0.00527921	-3.59819	Down
																								NETO2	-0.233516	2.065	-4.39759	1.41521e-05	0.000980862	-1.00079	Down
																								C9orf91	-0.233488	3.49471	-3.51884	0.000484781	0.00904889	-4.35124	Down
																								WDR54	-0.233241	3.98815	-3.57166	0.000399266	0.00788691	-4.16938	Down
																								MAPK13	-0.233228	2.11322	-3.8333	0.000147447	0.00411915	-3.23133	Down
																								RSL24D1	-0.233143	4.28491	-4.00774	7.35014e-05	0.00266656	-2.57182	Down
																								TRAPPC13	-0.23314	2.49868	-4.06255	5.87503e-05	0.00228153	-2.359	Down
																								CPLX2	-0.233109	7.58262	-3.40506	0.000730479	0.0119307	-4.73434	Down
																								GSKIP	-0.233017	2.7366	-4.16374	3.8597e-05	0.00177505	-1.95914	Down
																								DLX1	-0.233014	1.91149	-3.57933	0.000388102	0.00774876	-4.14278	Down
																								KCNH3	-0.232884	5.53436	-3.23634	0.00131464	0.0179632	-5.28053	Down
																								HSPA4L	-0.232839	2.40477	-3.83247	0.000147928	0.00412799	-3.23441	Down
																								MAPK8	-0.232613	2.93871	-4.13407	4.36957e-05	0.00190428	-2.07732	Down
																								PIN1	-0.232593	7.27918	-3.47726	0.000563873	0.0100539	-4.49263	Down
																								EPB41L4B	-0.232577	2.59605	-4.27905	2.3667e-05	0.0013492	-1.49253	Down
																								HMGCR	-0.232566	3.2479	-3.39616	0.00075394	0.0121908	-4.76381	Down
																								CAPRIN2	-0.232538	3.91193	-3.89625	0.000115032	0.00351498	-2.99648	Down
																								NDUFC2	-0.23249	6.46959	-3.50785	0.000504622	0.00931527	-4.38879	Down
																								PTK2B	-0.232489	6.16934	-3.26664	0.0011851	0.016797	-5.18438	Down
																								SPCS1	-0.232388	5.22672	-4.14845	4.11493e-05	0.00183522	-2.02014	Down
																								ANKMY2	-0.23209	3.18171	-3.85173	0.00013716	0.00393366	-3.16296	Down
																								SMAP2	-0.232084	5.09253	-3.75562	0.000199389	0.00501209	-3.51627	Down
																								RRAGB	-0.231999	3.05291	-3.75236	0.000201913	0.00505022	-3.52814	Down
																								PPP1R2	-0.231895	3.69285	-4.1221	4.59295e-05	0.00195625	-2.12479	Down
																								RP11-71H17.7	-0.231835	3.13782	-3.19114	0.0015324	0.0200592	-5.42239	Down
																								TSPYL5	-0.231832	2.74645	-4.23587	2.84613e-05	0.00148393	-1.66865	Down
																								AP4S1	-0.23175	2.98907	-4.43429	1.20414e-05	0.000889661	-0.8461	Down
																								SCN4B	-0.231719	3.99862	-3.1276	0.00189525	0.0232222	-5.6186	Down
																								CAB39	-0.231709	4.27464	-3.39107	0.00076765	0.0123488	-4.78061	Down
																								FKBP1B	-0.231707	4.85189	-3.64986	0.000298258	0.00656062	-3.89549	Down
																								FAM216A	-0.231655	4.06246	-3.61468	0.000340294	0.00714689	-4.01939	Down
																								ZNF138	-0.231599	1.6945	-4.91962	1.28313e-06	0.000239613	1.30798	Down
																								PRDM8	-0.231494	3.52763	-3.00528	0.00282554	0.0309403	-5.98575	Down
																								RP11-38L15.3	-0.231432	1.90477	-3.43037	0.000667449	0.0112567	-4.65016	Down
																								PTPRN	-0.231422	6.19381	-3.22284	0.00137647	0.0185754	-5.3231	Down
																								CDH10	-0.231349	3.38779	-3.50935	0.000501855	0.00928126	-4.38364	Down
																								CDKN2AIPNL	-0.231302	4.42549	-3.75098	0.000202987	0.00506196	-3.53314	Down
																								SCAMP5	-0.231067	6.51802	-3.39404	0.000759627	0.0122433	-4.77082	Down
																								AC062028.1	-0.23091	1.26718	-4.73632	3.05643e-06	0.000396262	0.470995	Down
																								SLC25A26	-0.230769	2.97426	-4.60018	5.72265e-06	0.00056783	-0.132321	Down
																								KIAA1324	-0.23076	2.80991	-3.76424	0.000192872	0.0049048	-3.48493	Down
																								RAD51C	-0.230691	3.74962	-4.22072	3.03519e-05	0.00153058	-1.73001	Down
																								PITHD1	-0.230637	6.22548	-3.60601	0.000351481	0.00728078	-4.04977	Down
																								CELF6	-0.230462	2.97309	-5.08502	5.73035e-07	0.000150531	2.08723	Down
																								DLEU7	-0.230348	1.86319	-4.10315	4.96884e-05	0.00205698	-2.19966	Down
																								THRB	-0.23024	3.76583	-4.1125	4.77981e-05	0.00200185	-2.16275	Down
																								TIMM17A	-0.23023	4.20036	-3.74667	0.000206378	0.00511097	-3.54877	Down
																								SDHAF4	-0.230197	3.0054	-3.6667	0.000279913	0.00628947	-3.8358	Down
																								GDAP1L1	-0.230157	4.54721	-2.97894	0.00307412	0.032685	-6.06299	Down
																								PLXNC1	-0.230149	1.79648	-4.5413	7.47085e-06	0.000664632	-0.388338	Down
																								ADAM11	-0.230085	4.39417	-3.71794	0.0002304	0.00548595	-3.65254	Down
																								CCDC113	-0.230039	1.97076	-5.01819	7.95723e-07	0.000184836	1.76966	Down
																								ATP5G3	-0.230024	6.63674	-3.40507	0.000730452	0.0119307	-4.73431	Down
																								ATXN7L3B	-0.229949	5.07329	-4.15013	4.08615e-05	0.00182694	-2.01346	Down
																								BDH1	-0.229825	4.47574	-3.81636	0.000157549	0.00427503	-3.29396	Down
																								MPP1	-0.229812	4.57619	-3.4101	0.000717489	0.0117876	-4.71761	Down
																								IPO5	-0.229648	4.0952	-4.54438	7.36802e-06	0.000663686	-0.375033	Down
																								MZT1	-0.229609	3.19907	-3.53338	0.000459675	0.00871317	-4.30144	Down
																								EHD3	-0.229444	4.67342	-3.44078	0.000643021	0.0109738	-4.61535	Down
																								EXTL2	-0.229287	3.32352	-3.35793	0.000862889	0.0133832	-4.88954	Down
																								AP1S2	-0.229254	3.60385	-3.51755	0.000487068	0.00906589	-4.35565	Down
																								MAGEL2	-0.229007	0.815205	-3.45575	0.000609365	0.0105793	-4.56514	Down
																								RAP1GAP2	-0.228786	3.78771	-3.17764	0.00160363	0.0206786	-5.46438	Down
																								CRTAC1	-0.228771	3.5836	-2.84159	0.0047256	0.0442281	-6.45519	Down
																								PHLDA2	-0.228431	1.87012	-3.09536	0.00210827	0.0250189	-5.71673	Down
																								FEN1	-0.228426	2.66805	-3.89781	0.000114321	0.00350558	-2.99062	Down
																								LRRTM3	-0.228387	1.8468	-3.95995	8.91732e-05	0.00301698	-2.75521	Down
																								ATP5F1	-0.228379	6.05623	-3.70303	0.000243885	0.00570474	-3.70612	Down
																								PWAR6	-0.228281	4.807	-2.9296	0.00359427	0.0364247	-6.20591	Down
																								ARF3	-0.228253	6.78163	-3.81297	0.000159644	0.00431573	-3.30644	Down
																								ABLIM2	-0.228233	4.86781	-3.25061	0.00125209	0.0174168	-5.23536	Down
																								KCNS2	-0.228162	1.18499	-4.46771	1.03838e-05	0.000806497	-0.704169	Down
																								SULF1	-0.227975	1.42024	-4.5323	7.77964e-06	0.000684022	-0.427212	Down
																								BHLHB9	-0.227942	2.51389	-3.95899	8.95176e-05	0.00302455	-2.75887	Down
																								SEZ6	-0.227893	3.70438	-3.64535	0.000303367	0.00662958	-3.91146	Down
																								PRR13	-0.227855	5.81144	-4.94159	1.15425e-06	0.000228072	1.41019	Down
																								MTCL1	-0.227728	3.00753	-4.07142	5.66451e-05	0.00223436	-2.3243	Down
																								SLC25A27	-0.227569	4.31944	-4.07837	5.50476e-05	0.00219441	-2.2971	Down
																								UBQLN2	-0.227524	4.41119	-3.46065	0.000598711	0.0104711	-4.54866	Down
																								RTP1	-0.227505	1.1589	-4.89681	1.43154e-06	0.000259701	1.2023	Down
																								TMX3	-0.227411	2.93119	-3.73347	0.000217106	0.00527671	-3.59654	Down
																								CES4A	-0.227313	5.21986	-3.79208	0.000173165	0.00455126	-3.38321	Down
																								RGMB	-0.227271	2.74005	-3.99654	7.692e-05	0.00274494	-2.61497	Down
																								COPS8	-0.227268	4.53664	-3.22346	0.00137355	0.0185589	-5.32113	Down
																								SLC20A1	-0.227099	3.94744	-5.21197	3.04171e-07	0.000102426	2.70066	Down
																								MARK1	-0.227008	2.67363	-3.93346	9.91715e-05	0.00322989	-2.85595	Down
																								CNIH3	-0.226936	2.84782	-3.95345	9.15329e-05	0.0030699	-2.77998	Down
																								MAPK10	-0.226909	5.54367	-3.40681	0.000725949	0.0118683	-4.72854	Down
																								KITLG	-0.226847	1.68974	-3.74769	0.000205575	0.0050961	-3.54509	Down
																								GPR12	-0.226844	1.84037	-3.94541	9.45347e-05	0.00313401	-2.81057	Down
																								RND1	-0.226819	4.63673	-3.20031	0.0014857	0.0196116	-5.39376	Down
																								VTA1	-0.226694	2.90789	-3.89681	0.000114774	0.00351139	-2.99436	Down
																								NRCAM	-0.226657	5.83038	-3.30101	0.00105255	0.0154282	-5.07429	Down
																								PDF	-0.226649	2.18952	-3.02051	0.0026904	0.0298896	-5.94081	Down
																								IMMT	-0.226604	4.37927	-3.75231	0.000201954	0.00505022	-3.52833	Down
																								CLUL1	-0.226552	1.18079	-3.7386	0.000212879	0.00522043	-3.57801	Down
																								VDAC3	-0.226293	6.24265	-3.13936	0.00182262	0.0226021	-5.58256	Down
																								SARAF	-0.226267	7.20025	-3.91157	0.000108229	0.00339604	-2.93875	Down
																								GTF2H3	-0.226255	2.44216	-4.64479	4.66711e-06	0.000510169	0.0636637	Down
																								AAGAB	-0.226156	3.73261	-4.17262	3.71851e-05	0.00174381	-1.92363	Down
																								ASNS	-0.22602	5.48594	-3.55388	0.000426345	0.00827203	-4.23091	Down
																								PDHX	-0.225922	3.54455	-4.09063	5.23307e-05	0.00212947	-2.24896	Down
																								CECR6	-0.225829	2.26384	-4.55726	6.95205e-06	0.000640922	-0.319243	Down
																								NDUFA4	-0.22581	6.86033	-3.00639	0.00281552	0.0308643	-5.9825	Down
																								STMN3	-0.225668	7.55329	-3.44582	0.000631503	0.0108209	-4.59847	Down
																								2004-03-01	-0.225581	1.68676	-4.62874	5.02336e-06	0.000534833	-0.00705946	Down
																								HSP90B1	-0.225579	6.4002	-4.7455	2.92832e-06	0.000387514	0.51223	Down
																								SV2A	-0.225552	6.06579	-3.25965	0.00121386	0.0170505	-5.20662	Down
																								RP11-379F4.4	-0.225541	2.038	-3.31999	0.000985369	0.014729	-5.01301	Down
																								NDUFS1	-0.225527	3.70411	-3.32532	0.000967227	0.0145385	-4.99573	Down
																								ASTN1	-0.225384	3.52579	-3.48943	0.000539558	0.00976263	-4.45141	Down
																								RIPPLY2	-0.225351	3.72155	-3.36081	0.0008542	0.0132995	-4.88012	Down
																								TSPAN5	-0.225174	4.52629	-3.92305	0.000103387	0.00329984	-2.8954	Down
																								PPIP5K2	-0.225096	2.44448	-3.81913	0.000155852	0.00425471	-3.28372	Down
																								TRIM23	-0.224965	3.02133	-3.69505	0.000251404	0.00582361	-3.73471	Down
																								SERF1B	-0.224924	4.4215	-3.58991	0.000373176	0.00754989	-4.10599	Down
																								VWC2	-0.224905	1.342	-4.29324	2.2268e-05	0.00129614	-1.43433	Down
																								SGSM1	-0.224535	2.91145	-3.69794	0.00024866	0.0057707	-3.72437	Down
																								SHROOM2	-0.224517	2.02891	-4.34023	1.81764e-05	0.00114427	-1.24025	Down
																								KCND2	-0.224491	1.83187	-4.02102	6.9635e-05	0.0025766	-2.5205	Down
																								HOPX	-0.22425	6.28189	-3.7233	0.00022573	0.00541386	-3.63325	Down
																								CFAP36	-0.224248	5.65368	-3.69712	0.000249431	0.00578325	-3.72729	Down
																								UGCG	-0.224085	2.5593	-3.81733	0.000156951	0.00427028	-3.29036	Down
																								UQCRC2	-0.224025	5.93157	-3.7479	0.000205409	0.0050961	-3.54433	Down
																								FGF9	-0.224008	2.12855	-4.24293	2.76183e-05	0.00146019	-1.63995	Down
																								TTC19	-0.22393	4.22629	-4.04622	6.2823e-05	0.00238613	-2.4227	Down
																								SLC25A3	-0.22373	7.12377	-4.07211	5.64847e-05	0.0022333	-2.32161	Down
																								DLX6-AS1	-0.223717	1.37894	-4.11913	4.64994e-05	0.00197216	-2.13653	Down
																								AC024560.3	-0.223711	3.09185	-3.46091	0.00059814	0.0104678	-4.54777	Down
																								GOT2	-0.223354	5.26741	-3.40834	0.000722001	0.0118307	-4.72345	Down
																								ARSG	-0.223311	1.27715	-4.71701	3.34379e-06	0.000418382	0.384477	Down
																								STAT1	-0.223301	3.19616	-3.29343	0.00108054	0.0157338	-5.09866	Down
																								ARL8B	-0.223222	4.96863	-3.28772	0.00110205	0.0159425	-5.11696	Down
																								SRSF12	-0.223199	1.87739	-4.62032	5.22046e-06	0.000544717	-0.0440534	Down
																								ASS1	-0.223143	4.36844	-3.57988	0.000387304	0.00774502	-4.14085	Down
																								WSCD2	-0.223073	2.68767	-3.53621	0.000454939	0.00864737	-4.29174	Down
																								SCG3	-0.223038	5.71736	-3.72584	0.000223549	0.00536924	-3.6241	Down
																								USP11	-0.222995	6.6104	-3.53413	0.000458424	0.00869272	-4.29889	Down
																								LIN7B	-0.222797	4.95726	-3.0425	0.00250566	0.0283151	-5.87552	Down
																								GABRA4	-0.222786	1.65714	-3.71772	0.000230595	0.00548595	-3.65334	Down
																								GNB5	-0.222604	4.67013	-4.08585	5.33746e-05	0.00215795	-2.26775	Down
																								LINC00657	-0.222552	6.71	-4.95347	1.0899e-06	0.000222295	1.46561	Down
																								AP4B1	-0.222436	3.39041	-4.86717	1.64939e-06	0.000274939	1.06559	Down
																								MYADML2	-0.222124	1.69481	-3.94121	9.61413e-05	0.00316586	-2.82654	Down
																								HDAC9	-0.222043	2.07681	-4.32138	1.97231e-05	0.00120534	-1.31834	Down
																								TMEM241	-0.222023	1.87914	-4.37136	1.58732e-05	0.00104792	-1.11064	Down
																								SCAMP1	-0.222003	3.79583	-3.50083	0.000517679	0.00945886	-4.41269	Down
																								SEC61A2	-0.221936	3.60228	-3.54055	0.000447757	0.00856039	-4.27683	Down
																								CITED1	-0.221852	2.63821	-3.01818	0.00271072	0.0300436	-5.94771	Down
																								LINC01140	-0.221812	1.80746	-3.76846	0.000189753	0.00486991	-3.46955	Down
																								LRRC20	-0.221763	3.78236	-4.02071	6.97224e-05	0.00257793	-2.5217	Down
																								NYAP1	-0.221723	4.39359	-2.84671	0.00465179	0.0436749	-6.44088	Down
																								NPM3	-0.221713	3.07807	-4.37004	1.5965e-05	0.0010526	-1.11616	Down
																								CDC42SE2	-0.221652	4.12267	-3.91023	0.000108809	0.00340998	-2.94382	Down
																								MAD2L1	-0.221648	1.38587	-4.13552	4.34313e-05	0.00189766	-2.07155	Down
																								CRMP1	-0.221644	5.25748	-3.88407	0.000120722	0.00362267	-3.04219	Down
																								UNC5D	-0.221623	1.35585	-4.89346	1.45472e-06	0.000261609	1.1868	Down
																								TSPAN7	-0.221583	8.32377	-3.47487	0.000568766	0.0101196	-4.50071	Down
																								TRNP1	-0.22158	4.22793	-3.12427	0.00191633	0.0234112	-5.6288	Down
																								HSPA5	-0.221546	5.05427	-3.02217	0.002676	0.0297728	-5.93589	Down
																								MET	-0.22141	1.10827	-4.61493	5.35045e-06	0.000554951	-0.0676932	Down
																								NARS	-0.221401	5.32744	-3.90032	0.000113183	0.00348824	-2.98114	Down
																								RAB15	-0.221208	4.93229	-3.19836	0.0014955	0.0196995	-5.39985	Down
																								BEND5	-0.221196	3.69099	-3.91893	0.000105103	0.00333973	-2.91099	Down
																								P2RX6P	-0.221169	3.19069	-3.15555	0.00172687	0.0218027	-5.53276	Down
																								AP2M1	-0.221165	7.90538	-3.48204	0.000554195	0.00993432	-4.47645	Down
																								CEP41	-0.221137	2.09924	-5.05065	6.78709e-07	0.000168227	1.92348	Down
																								CIAPIN1	-0.221048	3.8523	-3.93237	9.96078e-05	0.0032329	-2.86011	Down
																								HIVEP2	-0.220905	2.94891	-3.84828	0.000139032	0.00397029	-3.17578	Down
																								SLC4A1AP	-0.220866	3.90936	-4.2632	2.5329e-05	0.00140117	-1.55735	Down
																								MRPS23	-0.220853	4.22895	-3.69115	0.000255157	0.00589421	-3.74866	Down
																								RP5-1119A7.17	-0.22084	3.90649	-3.21734	0.00140241	0.0188309	-5.34038	Down
																								AKAP6	-0.220823	3.3601	-3.76507	0.000192257	0.00489659	-3.48192	Down
																								DMTN	-0.220711	7.13841	-3.08406	0.00218797	0.0256674	-5.75089	Down
																								ENSA	-0.220698	6.80694	-4.07027	5.6915e-05	0.00223719	-2.32882	Down
																								SPEF1	-0.220661	2.71915	-3.28958	0.00109502	0.0158758	-5.11102	Down
																								EIF2B3	-0.220646	3.18412	-4.03693	6.52566e-05	0.00245441	-2.45882	Down
																								RNF165	-0.220606	2.73567	-4.49298	9.27863e-06	0.000762795	-0.596265	Down
																								BRE	-0.220494	3.66744	-3.90677	0.000110317	0.00342728	-2.95686	Down
																								KCNS1	-0.220493	3.67262	-2.8702	0.00432652	0.0416099	-6.37495	Down
																								PLPPR5	-0.220409	1.67286	-3.99288	7.80695e-05	0.00277139	-2.62905	Down
																								HOOK1	-0.220377	1.81389	-4.10906	4.84852e-05	0.0020226	-2.17633	Down
																								TMEM261	-0.220376	3.67537	-4.30478	2.11888e-05	0.00125221	-1.38686	Down
																								CPNE7	-0.220362	3.28249	-3.10086	0.00207045	0.0247575	-5.70007	Down
																								PITPNM3	-0.220131	3.49428	-3.89996	0.000113348	0.00349117	-2.98252	Down
																								RP11-13K12.1	-0.220076	0.859355	-4.29174	2.24123e-05	0.00130303	-1.4405	Down
																								DLAT	-0.220047	2.64122	-3.80985	0.000161601	0.00435665	-3.31794	Down
																								PYCRL	-0.219965	2.83783	-3.56965	0.000402251	0.00793346	-4.17637	Down
																								ORC4	-0.219943	3.07767	-4.00312	7.48929e-05	0.00269754	-2.58962	Down
																								KCTD1	-0.219941	4.4136	-3.42644	0.000676892	0.0113777	-4.66327	Down
																								DDX1	-0.219814	4.90015	-3.41923	0.000694544	0.0115276	-4.68729	Down
																								RPA3	-0.219788	2.8448	-3.6102	0.000346036	0.00723116	-4.03511	Down
																								DNAJC30	-0.219776	3.86785	-3.26914	0.00117497	0.0167052	-5.17641	Down
																								CABP1	-0.219723	7.8228	-3.0647	0.00233106	0.0268932	-5.80915	Down
																								PRPS1	-0.219714	3.49264	-3.83497	0.000146487	0.00410148	-3.22516	Down
																								SMIM24	-0.219706	2.74434	-2.97016	0.00316136	0.0332742	-6.0886	Down
																								ARL1	-0.219632	3.82593	-3.57951	0.000387848	0.00774876	-4.14217	Down
																								TSNAX	-0.219515	3.49448	-4.15465	4.00958e-05	0.0018124	-1.99544	Down
																								ALS2CL	-0.219414	3.19428	-3.70559	0.000241518	0.00567318	-3.69693	Down
																								P2RX5	-0.219341	2.86318	-3.6989	0.000247754	0.00575856	-3.72094	Down
																								CSMD1	-0.219335	1.90354	-4.16641	3.81667e-05	0.00176877	-1.94846	Down
																								PRRG3	-0.219251	2.15572	-4.21628	3.09287e-05	0.00154977	-1.74797	Down
																								IGSF3	-0.219042	1.26383	-5.46105	8.46525e-08	5.3092e-05	3.94218	Down
																								ERICH3	-0.218803	3.31672	-3.70644	0.000240736	0.00566729	-3.69388	Down
																								MYH10	-0.218793	4.29938	-4.47746	9.94319e-06	0.000797238	-0.662599	Down
																								CDKN3	-0.218755	1.63503	-4.15198	4.0547e-05	0.00182057	-2.0061	Down
																								RP11-111H13.1	-0.218744	3.13159	-4.50272	8.88346e-06	0.000744105	-0.554519	Down
																								COX7A2L	-0.218696	5.84386	-3.58795	0.000375894	0.00758653	-4.1128	Down
																								UBE2E2	-0.218695	4.61406	-3.55677	0.000421821	0.00821144	-4.22091	Down
																								ATAD1	-0.218589	3.26366	-3.45772	0.000605051	0.0105421	-4.5585	Down
																								EHBP1	-0.218561	3.91458	-3.83292	0.000147669	0.00412307	-3.23276	Down
																								TDRKH	-0.218426	2.39844	-4.45232	1.11182e-05	0.000847987	-0.769671	Down
																								ABCG4	-0.218356	2.62835	-3.32398	0.000971766	0.0145898	-5.00008	Down
																								PDE1B	-0.218345	4.97545	-3.211	0.00143289	0.0191615	-5.36028	Down
																								KCTD8	-0.218245	2.09349	-3.71588	0.000232222	0.00551421	-3.65997	Down
																								BSN	-0.218237	3.46237	-3.21893	0.00139489	0.0187533	-5.3354	Down
																								NRG4	-0.218105	1.23477	-4.0919	5.2056e-05	0.00212346	-2.24395	Down
																								FBLL1	-0.218074	4.08599	-2.88085	0.00418602	0.0406879	-6.34489	Down
																								SLC6A15	-0.218022	2.70109	-2.96749	0.00318829	0.0334529	-6.09636	Down
																								MADD	-0.218019	5.11586	-3.47293	0.000572768	0.0101692	-4.50726	Down
																								ABCC12	-0.218002	0.964713	-4.98878	9.18363e-07	0.000203092	1.63109	Down
																								TUBB4B	-0.217955	7.11634	-3.06593	0.00232174	0.0268351	-5.80547	Down
																								PKNOX2	-0.217869	3.52083	-3.57558	0.000393528	0.00781056	-4.15581	Down
																								SDSL	-0.217776	2.53346	-3.60673	0.00035054	0.00727152	-4.04725	Down
																								ACSL3	-0.217769	4.21183	-4.03716	6.51956e-05	0.00245396	-2.45793	Down
																								BBS7	-0.217632	2.54242	-3.48458	0.000549116	0.00988564	-4.46784	Down
																								PTHLH	-0.217626	1.13285	-4.93364	1.19937e-06	0.000233245	1.37316	Down
																								MCM4	-0.217624	2.96127	-3.43394	0.000658976	0.0111626	-4.63823	Down
																								GPR137C	-0.217515	2.06149	-3.20913	0.00144203	0.0192478	-5.36616	Down
																								BRINP1	-0.21751	3.93995	-3.22201	0.00138033	0.0186224	-5.32569	Down
																								BAG4	-0.217443	3.31749	-3.3798	0.000798887	0.0126886	-4.81778	Down
																								ATP2B1	-0.217421	5.68303	-3.93966	9.67403e-05	0.00317868	-2.83243	Down
																								TXNDC9	-0.217363	2.69209	-3.82898	0.000149962	0.00416105	-3.24732	Down
																								CTD-2666L21.1	-0.217344	1.99203	-3.06652	0.00231723	0.0268014	-5.80368	Down
																								PPP2R2C	-0.2169	5.40149	-4.3977	1.41454e-05	0.000980862	-1.00034	Down
																								ORC3	-0.216682	2.90773	-3.83707	0.000145284	0.00408793	-3.21736	Down
																								ANO5	-0.216628	1.93652	-4.15996	3.92145e-05	0.00179194	-1.97426	Down
																								RAB3B	-0.21662	1.04185	-4.85083	1.7828e-06	0.0002867	0.990557	Down
																								C2CD2L	-0.216606	4.45819	-3.67257	0.000273775	0.00619711	-3.81494	Down
																								CD99L2	-0.216483	5.83814	-3.39543	0.000755872	0.012212	-4.7662	Down
																								RASA1	-0.216447	3.27079	-3.39351	0.000761047	0.0122623	-4.77256	Down
																								SMYD3	-0.216361	3.52211	-3.66829	0.000278235	0.0062686	-3.83014	Down
																								MAEL	-0.21625	1.20683	-4.38728	1.48064e-05	0.00101295	-1.04405	Down
																								TMEM107	-0.21615	3.12518	-5.21244	3.03445e-07	0.000102426	2.70297	Down
																								ADGRA1	-0.216014	3.76836	-3.57065	0.000400768	0.00791347	-4.17291	Down
																								CALM2	-0.215873	9.51338	-3.48216	0.000553951	0.00993432	-4.47603	Down
																								ACTG1	-0.215825	8.6466	-3.68666	0.000259546	0.00596813	-3.76471	Down
																								ISCA1	-0.215734	4.52033	-3.75223	0.000202013	0.00505022	-3.52861	Down
																								CIT	-0.215715	4.62693	-3.28339	0.00111867	0.0161195	-5.13085	Down
																								PIM2	-0.215699	2.64195	-3.61764	0.000336556	0.00709869	-4.00902	Down
																								PPIH	-0.21562	3.47045	-4.00651	7.38693e-05	0.00267218	-2.57656	Down
																								LSM11	-0.215562	2.06231	-4.23896	2.80894e-05	0.00148042	-1.6561	Down
																								TAF9B	-0.215494	3.04547	-3.9966	7.6901e-05	0.00274494	-2.61474	Down
																								CCNC	-0.215437	3.2789	-3.93261	9.95121e-05	0.0032329	-2.8592	Down
																								C1D	-0.215423	3.16399	-3.60925	0.000347266	0.00723784	-4.03844	Down
																								YEATS4	-0.215422	2.46525	-3.75157	0.000202526	0.00505549	-3.531	Down
																								TBC1D30	-0.215331	1.80684	-4.22072	3.0353e-05	0.00153058	-1.73005	Down
																								CLVS1	-0.215306	1.82234	-3.61477	0.000340183	0.00714689	-4.01909	Down
																								NIPSNAP3B	-0.215252	1.85124	-3.64753	0.00030089	0.00660695	-3.90376	Down
																								JPH1	-0.21523	1.71025	-4.01931	7.01212e-05	0.00258886	-2.52711	Down
																								ORC5	-0.215121	2.57757	-3.74331	0.000209065	0.00515714	-3.56096	Down
																								DNAJA4	-0.215106	4.9042	-3.24063	0.0012955	0.0178147	-5.26695	Down
																								SATB2-AS1	-0.215101	1.24271	-4.5413	7.47105e-06	0.000664632	-0.388364	Down
																								MDP1	-0.215073	3.97698	-3.72661	0.000222887	0.00536076	-3.62131	Down
																								GGCT	-0.21501	4.57735	-3.93348	9.91657e-05	0.00322989	-2.8559	Down
																								OTUD3	-0.214972	2.20708	-4.34452	1.78414e-05	0.00113448	-1.22247	Down
																								SDHB	-0.214894	5.29784	-3.48925	0.000539912	0.00976551	-4.45203	Down
																								STXBP5	-0.214831	1.7099	-4.12273	4.58078e-05	0.00195625	-2.12227	Down
																								SEC23A	-0.21472	3.22815	-3.90796	0.000109796	0.00342167	-2.95237	Down
																								PFKM	-0.214624	5.4433	-3.175	0.00161793	0.0208149	-5.47259	Down
																								TRAP1	-0.214597	5.07872	-3.60743	0.000349632	0.0072637	-4.04481	Down
																								CHAF1B	-0.214504	1.41353	-4.08623	5.32903e-05	0.00215628	-2.26624	Down
																								TUBB	-0.214417	6.74111	-3.01608	0.00272906	0.0301649	-5.9539	Down
																								EPS15	-0.214329	4.51835	-3.57808	0.0003899	0.00776919	-4.14712	Down
																								AGAP2	-0.214239	6.0055	-2.85463	0.00453977	0.0430014	-6.41872	Down
																								SLC2A13	-0.214237	2.54528	-3.33281	0.00094229	0.0142709	-4.97144	Down
																								FIG4	-0.21422	3.31986	-3.63956	0.000310031	0.00669628	-3.93189	Down
																								RP11-531A24.3	-0.214055	1.22119	-5.05856	6.52829e-07	0.000167066	1.96109	Down
																								EID1	-0.214029	6.71465	-3.50593	0.000508151	0.00935633	-4.39531	Down
																								DUSP2	-0.214022	2.35461	-3.3069	0.00103126	0.0152139	-5.05531	Down
																								CIRBP	-0.21383	7.5326	-2.89068	0.00406002	0.0397013	-6.31705	Down
																								PARP2	-0.213822	4.20161	-3.12966	0.00188233	0.0231424	-5.61229	Down
																								ZDHHC17	-0.213681	3.414	-3.34124	0.000914918	0.0139545	-4.94403	Down
																								PSMB2	-0.213536	4.44338	-3.47784	0.000562682	0.0100487	-4.49066	Down
																								LYPD5	-0.213458	2.30719	-3.60383	0.000354349	0.00731463	-4.0574	Down
																								C17orf102	-0.21324	0.648169	-5.52971	5.90019e-08	4.00049e-05	4.29319	Down
																								ARL6	-0.213201	2.57206	-3.84989	0.000138152	0.00395296	-3.16978	Down
																								PIP4K2C	-0.213023	3.94064	-3.09785	0.00209102	0.0248857	-5.70917	Down
																								FAM153C	-0.213014	4.31653	-3.12694	0.00189939	0.0232507	-5.62061	Down
																								RP6-65G23.3	-0.21299	1.61911	-3.98969	7.90834e-05	0.00278475	-2.6413	Down
																								RAB9B	-0.212828	2.32271	-4.12221	4.59078e-05	0.00195625	-2.12434	Down
																								CHCHD2	-0.21282	7.44605	-3.48442	0.000549448	0.00988564	-4.4684	Down
																								ACADSB	-0.212674	2.37008	-4.16011	3.91884e-05	0.00179194	-1.97363	Down
																								CDKL1	-0.212639	2.46592	-3.69289	0.000253478	0.00586895	-3.74244	Down
																								AUH	-0.212625	3.52815	-3.41376	0.000708206	0.0116695	-4.70546	Down
																								PRUNE2	-0.212524	4.68366	-3.20212	0.00147663	0.0195372	-5.3881	Down
																								CYB561	-0.212513	4.05526	-3.22836	0.00135086	0.0183283	-5.30571	Down
																								TUNAR	-0.212374	2.81247	-3.01727	0.00271865	0.030105	-5.95039	Down
																								CCT4	-0.212373	5.07222	-3.66138	0.000285591	0.00636573	-3.85469	Down
																								LAMB1	-0.212331	3.67209	-3.59794	0.000362207	0.00740633	-4.07799	Down
																								MRPS35	-0.2123	3.7835	-3.95398	9.13394e-05	0.00306546	-2.77797	Down
																								DOPEY1	-0.212246	2.79177	-3.63938	0.000310241	0.00669628	-3.93252	Down
																								C14orf2	-0.212216	7.44876	-3.85975	0.000132894	0.00385201	-3.13308	Down
																								NOMO1	-0.212194	5.28086	-3.5408	0.000447331	0.00856002	-4.27594	Down
																								AKIRIN2	-0.21209	3.81911	-3.16383	0.00167965	0.021395	-5.50717	Down
																								FBXL16	-0.212007	7.483	-3.12302	0.00192423	0.0234928	-5.63259	Down
																								SUGP2	-0.211935	5.02288	-3.75174	0.000202397	0.00505478	-3.5304	Down
																								SYT7	-0.211845	5.02859	-3.11817	0.00195541	0.0237499	-5.64741	Down
																								ST8SIA5	-0.211817	2.74382	-3.90775	0.000109888	0.00342242	-2.95316	Down
																								APBA2	-0.211665	5.45226	-3.211	0.00143289	0.0191615	-5.36028	Down
																								ARPC5L	-0.211662	5.54396	-3.55551	0.000423793	0.00823135	-4.22528	Down
																								SCN8A	-0.211487	1.59406	-4.06675	5.77446e-05	0.00225619	-2.34258	Down
																								GPI	-0.211416	7.55092	-3.20069	0.00148381	0.0196072	-5.39258	Down
																								SDHAF1	-0.211353	3.6251	-3.72122	0.00022753	0.00544033	-3.64073	Down
																								ATP5A1	-0.211315	7.67349	-3.51292	0.000495378	0.00918179	-4.37148	Down
																								MIR600HG	-0.211297	4.29336	-3.44012	0.000644533	0.0109921	-4.61754	Down
																								SUB1	-0.211283	5.57894	-3.98717	7.98951e-05	0.0028013	-2.65099	Down
																								RUFY2	-0.211267	3.66713	-4.50464	8.80736e-06	0.000739727	-0.546267	Down
																								LRRC49	-0.211267	3.4729	-3.36947	0.000828545	0.0130277	-4.85173	Down
																								ARMC9	-0.211169	3.05133	-4.09527	5.13362e-05	0.00210609	-2.2307	Down
																								MEIS3	-0.211031	5.74545	-3.14874	0.00176657	0.0221656	-5.55374	Down
																								TUBA1A	-0.210992	8.07023	-3.59403	0.000367498	0.00747116	-4.0916	Down
																								CPLX3	-0.210959	1.79373	-3.68225	0.000263923	0.0060246	-3.78045	Down
																								TRAPPC9	-0.210896	3.41727	-3.90392	0.000111578	0.0034515	-2.96762	Down
																								LRRC40	-0.210867	2.20687	-3.49215	0.000534249	0.00970156	-4.44217	Down
																								GXYLT1P3	-0.210857	1.36647	-3.40194	0.000738608	0.0120006	-4.74466	Down
																								DNAJC5	-0.210816	5.18385	-3.70471	0.000242326	0.00567682	-3.70008	Down
																								TXNDC15	-0.210752	4.09718	-3.48729	0.000543755	0.00981927	-4.45866	Down
																								BCAT1	-0.210745	1.92734	-4.62215	5.17705e-06	0.000543782	-0.036028	Down
																								FAM103A1	-0.210716	3.07498	-3.56158	0.000414413	0.00810634	-4.2043	Down
																								DNAJC10	-0.210661	2.93736	-3.83141	0.000148544	0.00413599	-3.23834	Down
																								ASMTL	-0.210649	3.73501	-3.38483	0.000784797	0.0125243	-4.8012	Down
																								EARS2	-0.210613	2.826	-4.70236	3.57905e-06	0.000440135	0.319028	Down
																								RASAL2	-0.210578	2.07232	-4.55106	7.14947e-06	0.000649851	-0.346128	Down
																								ZNF334	-0.210557	2.0197	-4.97648	9.74948e-07	0.000207999	1.5733	Down
																								GPM6A	-0.210551	8.01284	-3.40491	0.000730868	0.0119332	-4.73484	Down
																								KIF3C	-0.210496	4.90429	-3.02179	0.00267932	0.0298009	-5.93702	Down
																								TPI1	-0.210435	8.27155	-3.459	0.000602263	0.0105142	-4.55419	Down
																								UBE2O	-0.210398	3.91006	-3.17322	0.00162763	0.0209129	-5.47811	Down
																								PARG	-0.21037	2.41858	-4.00864	7.32325e-05	0.00265921	-2.56834	Down
																								CCSAP	-0.210302	3.37851	-3.88326	0.000121109	0.0036321	-3.04521	Down
																								VDAC2	-0.210156	5.79115	-3.42384	0.000683201	0.0114454	-4.67193	Down
																								CNKSR2	-0.21011	4.03694	-3.34094	0.000915869	0.0139545	-4.94499	Down
																								OTUB1	-0.210002	6.27101	-3.35824	0.000861948	0.0133794	-4.88853	Down
																								SCFD2	-0.21	1.91639	-4.41833	1.29194e-05	0.000924707	-0.913523	Down
																								NUP50-AS1	-0.209961	2.86105	-3.82888	0.000150025	0.00416105	-3.24771	Down
																								CDKN2D	-0.209934	5.78529	-3.62957	0.000321873	0.00690668	-3.96711	Down
																								ICA1L	-0.209917	3.58938	-4.42702	1.24337e-05	0.00090413	-0.876819	Down
																								PTP4A1	-0.209893	3.31953	-3.93854	9.71758e-05	0.00318454	-2.83669	Down
																								FARSA	-0.209806	5.07778	-3.37432	0.000814484	0.012855	-4.83579	Down
																								CCT8	-0.209793	5.57942	-3.57367	0.00039631	0.00784397	-4.16242	Down
																								PGBD5	-0.209738	4.38092	-3.49583	0.000527164	0.00959722	-4.42968	Down
																								CPEB1	-0.209696	3.53917	-3.83388	0.000147116	0.00411445	-3.22921	Down
																								RNF128	-0.209683	1.28166	-4.02321	6.90154e-05	0.00255744	-2.51201	Down
																								LINC00641	-0.209619	4.2469	-3.38391	0.00078736	0.012546	-4.80424	Down
																								TMEM65	-0.2096	2.34965	-3.2875	0.00110289	0.0159425	-5.11767	Down
																								CLCN4	-0.209489	3.18041	-3.29201	0.00108584	0.0157779	-5.1032	Down
																								FAM160A2	-0.209385	3.57884	-4.89171	1.46695e-06	0.000261932	1.17872	Down
																								CMSS1	-0.209383	4.53057	-3.83457	0.000146716	0.00410559	-3.22663	Down
																								IER5	-0.20917	3.32075	-3.04785	0.00246252	0.0279598	-5.85957	Down
																								YWHAB	-0.209162	7.16981	-3.42162	0.000688637	0.0114866	-4.67932	Down
																								GALNTL5	-0.209103	1.497	-4.06777	5.75033e-05	0.00225108	-2.3386	Down
																								SPRYD7	-0.208988	3.15528	-3.52974	0.000465843	0.00878693	-4.31393	Down
																								SPIN1	-0.208896	4.50402	-3.32397	0.000971801	0.0145898	-5.00012	Down
																								SPCS3	-0.208712	3.53858	-3.99062	7.87862e-05	0.00278068	-2.63772	Down
																								TMOD1	-0.208382	3.72454	-3.29247	0.00108411	0.0157596	-5.10173	Down
																								HTR2A	-0.208362	2.58688	-2.97287	0.00313422	0.0330927	-6.08071	Down
																								EIF1AD	-0.208348	3.20583	-4.12863	4.46965e-05	0.00192333	-2.09889	Down
																								RWDD2A	-0.208185	2.72617	-3.44059	0.000643464	0.0109776	-4.61599	Down
																								UBE2N	-0.208145	4.5335	-3.51987	0.000482962	0.00902838	-4.34772	Down
																								CUL2	-0.208108	2.6439	-3.30036	0.0010549	0.0154445	-5.07635	Down
																								NCR3LG1	-0.208093	0.880206	-4.79549	2.31643e-06	0.000339838	0.738075	Down
																								LINC01106	-0.20806	5.79787	-3.52765	0.000469425	0.00883788	-4.3211	Down
																								DUSP28	-0.207979	2.73321	-4.31736	2.00691e-05	0.00122203	-1.33497	Down
																								HSPA12A	-0.207919	4.4791	-3.52945	0.000466343	0.00879305	-4.31493	Down
																								GRIPAP1	-0.207899	5.29311	-4.34368	1.79065e-05	0.00113448	-1.22595	Down
																								UBE2D1	-0.207876	2.58179	-3.6813	0.000264868	0.00603532	-3.78382	Down
																								BTBD3	-0.207822	3.6642	-3.19058	0.00153531	0.0200777	-5.42414	Down
																								TNFRSF21	-0.207783	3.43647	-3.61587	0.000338795	0.00713032	-4.01525	Down
																								POLR2K	-0.207646	4.9129	-2.97975	0.00306617	0.0326282	-6.06062	Down
																								CYP2C8	-0.20758	1.46459	-3.89808	0.000114197	0.00350558	-2.98959	Down
																								NALCN	-0.207537	2.60523	-4.62867	5.02488e-06	0.000534833	-0.00734875	Down
																								MRTO4	-0.207385	4.5434	-3.68138	0.000264791	0.00603532	-3.78354	Down
																								PRKCZ	-0.207384	6.21735	-3.20042	0.00148515	0.0196114	-5.39342	Down
																								MRPL30	-0.207284	0.94772	-2.98188	0.00304544	0.0325042	-6.05441	Down
																								SLC6A7	-0.207158	4.49576	-3.14836	0.0017688	0.0221703	-5.55491	Down
																								PRPH2	-0.207087	0.885351	-4.509	8.63709e-06	0.000732022	-0.527538	Down
																								ANKRD39	-0.207087	3.69959	-3.46255	0.000594612	0.0104206	-4.54224	Down
																								MTMR6	-0.207018	2.57835	-3.72103	0.000227702	0.00544033	-3.64144	Down
																								SMIM18	-0.206906	1.11137	-4.22498	2.98086e-05	0.00151633	-1.71278	Down
																								SLC8A3	-0.206884	1.98361	-3.95033	9.26892e-05	0.0030942	-2.79188	Down
																								PSMD12	-0.206712	3.78247	-3.59522	0.000365881	0.00745402	-4.08746	Down
																								PCDHGC4	-0.206699	2.24951	-3.08903	0.00215259	0.025381	-5.73589	Down
																								ASAH1	-0.206478	5.20845	-3.55279	0.000428053	0.00829232	-4.23466	Down
																								KIAA1456	-0.206373	2.00261	-4.51242	8.50583e-06	0.000722118	-0.512847	Down
																								MGEA5	-0.206337	5.70919	-4.47738	9.94681e-06	0.000797238	-0.662948	Down
																								ATP6V1H	-0.206269	6.45522	-3.31986	0.000985824	0.0147298	-5.01344	Down
																								CACNA1E	-0.206126	2.08679	-4.1224	4.58724e-05	0.00195625	-2.12361	Down
																								GREM2	-0.205944	1.56364	-3.52995	0.000465485	0.00878348	-4.31321	Down
																								MAT2B	-0.205927	4.471	-3.13117	0.00187292	0.0230695	-5.60767	Down
																								P2RX6	-0.205921	3.2854	-3.2242	0.0013701	0.0185322	-5.3188	Down
																								BLOC1S2	-0.205895	4.97299	-3.38453	0.000785631	0.0125336	-4.80219	Down
																								PPM1E	-0.205872	0.700411	-4.76028	2.73285e-06	0.000371594	0.578774	Down
																								SPIN2B	-0.205872	3.26966	-4.29462	2.21364e-05	0.00128998	-1.42866	Down
																								DLD	-0.205826	3.74725	-3.02239	0.00267409	0.0297626	-5.93523	Down
																								NME5	-0.205806	3.14681	-2.85721	0.00450379	0.0427332	-6.41148	Down
																								FH	-0.205799	4.3831	-3.23559	0.00131802	0.0179946	-5.28291	Down
																								SCAI	-0.20566	0.953744	-4.53139	7.8117e-06	0.000684022	-0.43116	Down
																								PEX11B	-0.20564	4.48345	-3.29322	0.0010813	0.0157381	-5.09931	Down
																								LRRC2	-0.205562	2.03716	-3.66266	0.000284217	0.00635203	-3.85015	Down
																								ALDOA	-0.205534	9.98396	-2.97586	0.00310447	0.0329098	-6.07199	Down
																								RNASEH2B	-0.205338	2.99844	-3.86759	0.00012885	0.00376744	-3.10385	Down
																								UBP1	-0.205159	3.59005	-3.64731	0.000301131	0.00660934	-3.90451	Down
																								SERINC3	-0.20512	5.01039	-3.9997	7.59407e-05	0.00271966	-2.60281	Down
																								AP2S1	-0.205068	7.00818	-2.89842	0.00396317	0.0390205	-6.29505	Down
																								EAF1	-0.204909	2.43715	-4.35364	1.7148e-05	0.00110874	-1.18455	Down
																								USP43	-0.204845	2.05071	-3.57698	0.000391484	0.00779034	-4.15092	Down
																								PPP1R7	-0.20483	5.79665	-3.89783	0.000114311	0.00350558	-2.99053	Down
																								THUMPD3	-0.204727	3.5745	-4.34366	1.79079e-05	0.00113448	-1.22602	Down
																								PRNP	-0.20463	7.03127	-3.18279	0.00157611	0.0204129	-5.44838	Down
																								RTCA	-0.204566	3.46067	-3.81476	0.000158532	0.00429029	-3.29983	Down
																								SNAPC5	-0.204562	4.16744	-3.46632	0.000586593	0.0103306	-4.52956	Down
																								LMBR1	-0.204558	2.75231	-3.58308	0.00038274	0.00768758	-4.12973	Down
																								RP1-228H13.5	-0.204425	1.47206	-4.69463	3.70951e-06	0.000450581	0.284572	Down
																								MCAT	-0.204342	3.42568	-3.11399	0.00198261	0.0239931	-5.66013	Down
																								GNAL	-0.204295	2.86479	-4.04628	6.28057e-05	0.00238613	-2.42244	Down
																								USMG5	-0.20427	7.90424	-3.17581	0.00161352	0.0207795	-5.47006	Down
																								GSS	-0.204235	3.81365	-3.4092	0.000719811	0.0118024	-4.72062	Down
																								TMEM196	-0.204221	1.05643	-4.77543	2.54551e-06	0.000357755	0.647192	Down
																								SUSD1	-0.204205	1.54748	-3.73453	0.000216232	0.0052666	-3.59273	Down
																								ATRN	-0.204201	2.8342	-3.86931	0.000127977	0.00374829	-3.09741	Down
																								CACNA1G	-0.204136	2.37843	-3.65862	0.000288585	0.00641535	-3.86449	Down
																								FAXC	-0.203793	3.2067	-3.02399	0.00266033	0.0296423	-5.9305	Down
																								HMGB3	-0.203787	2.72932	-3.70632	0.000240852	0.00566729	-3.69433	Down
																								NDUFAF4	-0.20372	3.49637	-3.33508	0.000934849	0.0141793	-4.96407	Down
																								SPATA7	-0.203655	2.67088	-3.46146	0.000596952	0.0104506	-4.54591	Down
																								EPT1	-0.203654	2.25418	-3.86706	0.000129118	0.00377307	-3.10581	Down
																								KHDRBS1	-0.203631	4.27685	-3.95178	9.21513e-05	0.0030824	-2.78636	Down
																								STRIP2	-0.203552	1.75913	-4.64511	4.66047e-06	0.000510169	0.0650341	Down
																								C17orf75	-0.203546	2.97653	-3.68686	0.000259341	0.00596813	-3.76397	Down
																								DOCK4	-0.203546	3.49407	-3.65532	0.000292189	0.00646606	-3.87617	Down
																								DOK6	-0.203392	2.063	-4.06888	5.72403e-05	0.00224373	-2.33424	Down
																								GLRA3	-0.203366	1.13083	-4.79218	2.35278e-06	0.000342647	0.723069	Down
																								GGH	-0.203303	2.77434	-3.34846	0.000892061	0.0137141	-4.92049	Down
																								FFAR4	-0.203294	0.924991	-5.89939	7.94689e-09	1.13922e-05	6.24674	Down
																								SLC4A8	-0.20321	2.88712	-3.55773	0.000420336	0.00819345	-4.21761	Down
																								POLR3K	-0.203183	3.08706	-3.90225	0.000112321	0.00346807	-2.97391	Down
																								PRKCB	-0.203175	5.83444	-3.27335	0.00115806	0.0165399	-5.16297	Down
																								KCNB1	-0.203158	2.27557	-4.19092	3.44282e-05	0.00165376	-1.8502	Down
																								ARF5	-0.203144	7.14274	-3.44677	0.000629342	0.0108028	-4.59527	Down
																								CCDC115	-0.203128	4.47182	-4.03548	6.56437e-05	0.00246343	-2.46444	Down
																								ANKRD29	-0.203118	2.47688	-4.20911	3.18827e-05	0.00158072	-1.77695	Down
																								RNF11	-0.203079	5.66157	-3.41998	0.000692681	0.0115207	-4.68478	Down
																								LINC00460	-0.203074	0.752175	-4.4639	1.05612e-05	0.000813975	-0.720407	Down
																								CCDC14	-0.202667	2.78296	-3.73015	0.000219887	0.00531601	-3.60853	Down
																								ARL6IP1	-0.202596	7.27874	-3.67524	0.000271019	0.00614743	-3.80542	Down
																								BAIAP2L2	-0.202519	2.31026	-3.42507	0.000680214	0.0114106	-4.66784	Down
																								SH3BGRL2	-0.202473	3.2774	-3.03727	0.00254848	0.0286827	-5.89108	Down
																								TERF2IP	-0.202335	6.91794	-4.05405	6.08372e-05	0.00232833	-2.39218	Down
																								CACNB4	-0.202293	2.86271	-3.72907	0.000220796	0.00532607	-3.61242	Down
																								SLC45A1	-0.202142	3.48421	-3.45466	0.000611747	0.0105987	-4.56879	Down
																								PIANP	-0.202137	5.78389	-3.05036	0.00244253	0.0277957	-5.85208	Down
																								MTPN	-0.202132	5.28986	-3.70185	0.000244981	0.00572506	-3.71034	Down
																								WSB2	-0.202114	5.56054	-3.25515	0.00123273	0.0172143	-5.22092	Down
																								AKT3	-0.202053	3.67981	-4.58546	6.11866e-06	0.000593806	-0.196606	Down
																								ZSCAN18	-0.201973	5.33508	-3.44848	0.000625504	0.0107682	-4.58956	Down
																								HACL1	-0.2019	2.55305	-4.15047	4.08024e-05	0.00182624	-2.01208	Down
																								CHMP5	-0.201679	5.05184	-3.22078	0.00138612	0.0186768	-5.32957	Down
																								GPD1L	-0.201604	3.63779	-3.6735	0.000272812	0.00617972	-3.81162	Down
																								ATP5H	-0.201522	7.60146	-3.17617	0.00161157	0.0207612	-5.46894	Down
																								GLOD4	-0.201458	4.26507	-3.75023	0.000203575	0.00507024	-3.53587	Down
																								KIAA0753	-0.201404	2.21285	-4.6212	5.19944e-06	0.000544628	-0.0401768	Down
																								MAST3	-0.201403	5.28865	-3.65629	0.000291132	0.00645767	-3.87276	Down
																								VPS41	-0.201333	3.85377	-4.2351	2.85544e-05	0.00148471	-1.67177	Down
																								HNRNPH2	-0.201289	5.18176	-3.54925	0.000433671	0.00838497	-4.24688	Down
																								ATP6V0E2	-0.201244	7.18577	-3.60941	0.000347056	0.00723784	-4.03787	Down
																								RNF112	-0.201197	4.26448	-3.00475	0.00283037	0.0309594	-5.98732	Down
																								SAMD12	-0.201163	2.25701	-4.43879	1.18041e-05	0.00088134	-0.827037	Down
																								ACTR3	-0.201098	3.77951	-2.8779	0.00422448	0.0409533	-6.35322	Down
																								PAQR3	-0.201049	2.64097	-3.14295	0.00180101	0.0224351	-5.57156	Down
																								TMEM97	-0.201001	2.1306	-4.23481	2.85892e-05	0.00148471	-1.67293	Down
																								COX5A	-0.200982	6.6675	-2.8711	0.00431452	0.0415263	-6.37242	Down
																								PDZD4	-0.200916	7.30551	-3.27158	0.00116513	0.0166015	-5.16861	Down
																								DPY19L2P1	-0.200903	1.87153	-3.27938	0.00113425	0.0162739	-5.14369	Down
																								SH3D21	-0.200732	2.03698	-3.09995	0.00207661	0.0248016	-5.7028	Down
																								CCNA1	-0.200718	2.28963	-3.41514	0.000704737	0.0116391	-4.70088	Down
																								CDC37L1	-0.200646	2.96521	-4.07457	5.59147e-05	0.00222303	-2.31196	Down
																								FAM132B	-0.200639	1.06519	-4.37512	1.56152e-05	0.00104047	-1.09496	Down
																								TMX4	-0.200584	3.86905	-3.68115	0.000265019	0.00603589	-3.78435	Down
																								ZNF554	-0.200572	2.46265	-3.98554	8.04246e-05	0.00281022	-2.65726	Down
																								GABBR2	-0.20054	5.54054	-3.28762	0.00110244	0.0159425	-5.11729	Down
																								LIG4	-0.200505	2.23773	-3.28261	0.00112169	0.0161399	-5.13336	Down
																								HIGD1A	-0.200438	6.48591	-3.05923	0.00237302	0.0272146	-5.82555	Down
																								TESC	-0.200399	4.36616	-3.09273	0.00212655	0.0251764	-5.72469	Down
																								GPX3	-0.200398	5.50111	-3.78483	0.000178109	0.00465439	-3.40979	Down
																								MTCH1	-0.200341	7.25996	-3.51973	0.00048321	0.00902963	-4.3482	Down
																								COA7	-0.200099	1.8008	-4.18351	3.552e-05	0.00169409	-1.87996	Down
																								PMS2P5	-0.20004	2.40142	-3.7689	0.000189436	0.00486425	-3.46797	Down
																								RTN4IP1	-0.199728	2.17325	-3.92253	0.000103601	0.00330456	-2.89736	Down
																								UBR3	-0.199702	3.46221	-3.35943	0.000858362	0.013346	-4.88465	Down
																								NISCH	-0.199691	5.57697	-3.32723	0.000960817	0.0144769	-4.98955	Down
																								LMO7	-0.199686	3.53307	-3.37962	0.000799408	0.0126889	-4.81839	Down
																								SLITRK1	-0.19959	2.43993	-4.74674	2.91133e-06	0.000387462	0.517836	Down
																								PITPNB	-0.19954	4.16949	-4.1019	4.99469e-05	0.00205919	-2.2046	Down
																								PSMA5	-0.199516	4.37468	-3.34525	0.000902159	0.0138383	-4.93096	Down
																								NIF3L1	-0.199508	3.16763	-3.2692	0.00117471	0.0167052	-5.17621	Down
																								TOX2	-0.199426	3.49816	-4.05792	5.98797e-05	0.00230223	-2.3771	Down
																								KIAA0319	-0.199376	2.34447	-3.75691	0.000198406	0.00499992	-3.51162	Down
																								PSMC6	-0.199339	4.72952	-3.76584	0.000191687	0.00489319	-3.47912	Down
																								OSBPL10	-0.199293	1.25001	-4.7874	2.40623e-06	0.000343961	0.701418	Down
																								FAM127A	-0.199246	7.69815	-3.37565	0.000810683	0.0128204	-4.83143	Down
																								ZNF169	-0.199228	2.1115	-4.59949	5.74068e-06	0.000568112	-0.135344	Down
																								RANBP6	-0.199145	2.76699	-3.46714	0.000584848	0.0103107	-4.52677	Down
																								FAM92A1	-0.199065	4.08754	-3.53145	0.000462938	0.00876005	-4.30807	Down
																								TOMM34	-0.199023	4.49771	-2.92047	0.00369898	0.037126	-6.23213	Down
																								GRSF1	-0.199011	4.33017	-3.60226	0.000356432	0.00732337	-4.0629	Down
																								MANEAL	-0.198987	3.10424	-4.11296	4.77061e-05	0.00199967	-2.16092	Down
																								ZYG11B	-0.198978	3.05213	-4.48494	9.61737e-06	0.000783711	-0.630652	Down
																								MYL7	-0.198977	0.9836	-4.93026	1.21907e-06	0.000235978	1.35743	Down
																								DTX4	-0.198956	2.70815	-4.21115	3.16079e-05	0.00157487	-1.76869	Down
																								NRSN2	-0.198933	6.1547	-3.35384	0.000875384	0.0135268	-4.90293	Down
																								NUPR2	-0.198822	1.4052	-3.4184	0.000696601	0.0115465	-4.69005	Down
																								WDR86	-0.198801	1.66954	-3.24528	0.00127511	0.0176538	-5.25225	Down
																								CDCA5	-0.198787	0.971614	-4.88776	1.49493e-06	0.000264107	1.16049	Down
																								HYOU1	-0.198732	4.50631	-4.10901	4.84951e-05	0.0020226	-2.17653	Down
																								LINC01260	-0.198719	2.06369	-3.68759	0.000258627	0.00595792	-3.76137	Down
																								TCEAL2	-0.198697	7.22504	-3.54553	0.00043963	0.00845449	-4.25967	Down
																								CACNB1	-0.198557	4.80644	-2.95432	0.00332438	0.0344836	-6.13459	Down
																								CAND1	-0.198527	3.90316	-3.59019	0.000372784	0.00754989	-4.105	Down
																								DCK	-0.198503	2.58008	-2.88694	0.00410751	0.040111	-6.32765	Down
																								IL12RB2	-0.198486	0.698086	-5.78342	1.50702e-08	1.65643e-05	5.62243	Down
																								OCIAD2	-0.198465	4.25353	-2.99854	0.00288734	0.0313745	-6.00558	Down
																								RP11-384O8.1	-0.198443	2.1878	-3.62566	0.000326612	0.00697338	-3.98085	Down
																								DMKN	-0.198443	3.75228	-3.54132	0.00044648	0.00855679	-4.27416	Down
																								KRAS	-0.198417	2.66612	-3.87484	0.000125215	0.00370214	-3.07677	Down
																								RP11-728G15.1	-0.198397	1.52902	-3.284	0.00111633	0.0160996	-5.12891	Down
																								BOLA3	-0.198345	4.39519	-3.56482	0.000409492	0.00804143	-4.1931	Down
																								FIBP	-0.198303	5.67022	-3.60732	0.000349765	0.0072637	-4.04517	Down
																								LETMD1	-0.198299	4.88841	-4.28115	2.34551e-05	0.00134342	-1.48394	Down
																								DCTN3	-0.198292	6.23803	-3.37466	0.000813516	0.0128466	-4.83468	Down
																								YWHAQ	-0.198272	6.31036	-3.39742	0.000750568	0.0121402	-4.75964	Down
																								NME2	-0.19824	5.47328	-2.99836	0.00288903	0.0313754	-6.00612	Down
																								DNAJB9	-0.198219	3.247	-3.26739	0.00118206	0.0167731	-5.18199	Down
																								MRPL15	-0.198215	4.37407	-3.44379	0.000636125	0.010882	-4.60528	Down
																								FAM174A	-0.198164	3.93426	-3.03545	0.00256357	0.028816	-5.8965	Down
																								RANBP1	-0.198122	5.70498	-3.47906	0.000560208	0.0100242	-4.48654	Down
																								AMIGO1	-0.19808	3.16819	-3.6825	0.000263666	0.00602148	-3.77954	Down
																								ATP5C1	-0.198077	6.40282	-3.29745	0.00106559	0.0155528	-5.08573	Down
																								DUSP26	-0.198029	5.01703	-3.09651	0.0021003	0.0249481	-5.71325	Down
																								ARNTL2	-0.197983	1.03321	-4.56794	6.62419e-06	0.000626172	-0.272854	Down
																								NDUFB5	-0.197839	5.24405	-3.9425	9.5646e-05	0.00315305	-2.82165	Down
																								COX7B	-0.197813	5.50003	-3.31022	0.00101943	0.0151049	-5.04459	Down
																								HEATR5B	-0.197704	2.07334	-3.87867	0.000123331	0.00366371	-3.06242	Down
																								RAB3GAP1	-0.197674	3.72327	-3.70524	0.000241842	0.00567658	-3.6982	Down
																								TUB	-0.197665	3.39467	-3.6337	0.000316921	0.00682455	-3.95255	Down
																								IDH3A	-0.197625	5.20496	-3.54762	0.000436275	0.00841586	-4.25249	Down
																								RORB-AS1	-0.197622	0.613029	-4.38311	1.50793e-05	0.00102242	-1.06153	Down
																								PPME1	-0.197519	5.17361	-3.30089	0.00105297	0.0154286	-5.07465	Down
																								ST6GAL2	-0.197497	1.54032	-5.57066	4.74923e-08	3.46834e-05	4.50431	Down
																								SEMA5B	-0.197488	2.78867	-3.38697	0.000778879	0.0124655	-4.79414	Down
																								MIR124-2HG	-0.197449	3.844	-3.14444	0.00179205	0.0223642	-5.56696	Down
																								YPEL5	-0.197297	5.25987	-2.89499	0.00400589	0.0393253	-6.30482	Down
																								RPP40	-0.197154	1.79557	-3.87798	0.000123667	0.00366936	-3.065	Down
																								CA4	-0.19713	3.65204	-3.12233	0.00192865	0.0235159	-5.6347	Down
																								TMEFF2	-0.197109	3.11783	-3.2668	0.00118442	0.0167969	-5.18385	Down
																								SOD1	-0.197067	8.34457	-3.28326	0.00111919	0.0161223	-5.13128	Down
																								GOPC	-0.197062	3.29853	-4.25044	2.6748e-05	0.00143689	-1.60939	Down
																								ADARB1	-0.196975	3.19416	-3.48896	0.00054047	0.00977209	-4.45299	Down
																								BCL11A	-0.19696	4.34166	-3.14865	0.0017671	0.0221656	-5.55402	Down
																								GOLGA8A	-0.196817	5.0781	-3.28642	0.00110704	0.0159933	-5.12116	Down
																								TPBGL	-0.196746	1.43937	-3.53892	0.000450437	0.00859788	-4.28242	Down
																								ACYP1	-0.196693	4.69201	-3.12583	0.00190639	0.0233181	-5.624	Down
																								CDS1	-0.196678	2.85516	-4.25732	2.59746e-05	0.00141966	-1.58138	Down
																								TRAPPC2L	-0.196604	4.98942	-3.83624	0.000145759	0.00408793	-3.22045	Down
																								NRBF2	-0.196502	2.61791	-3.82071	0.000154895	0.00423987	-3.2779	Down
																								SLIT2	-0.1965	2.19449	-3.75413	0.000200543	0.00503102	-3.52172	Down
																								AHNAK2	-0.196463	3.3518	-3.13945	0.00182206	0.0226021	-5.58228	Down
																								C9orf129	-0.196372	1.52962	-4.60078	5.7071e-06	0.00056783	-0.129708	Down
																								FAM169A	-0.196343	2.74309	-3.25766	0.00122221	0.0171373	-5.21297	Down
																								RAN	-0.196321	6.13733	-3.28044	0.00113009	0.0162375	-5.14028	Down
																								SNU13	-0.196295	6.33998	-3.49203	0.000534481	0.00970225	-4.44257	Down
																								POP4	-0.196271	4.1238	-3.45547	0.000609978	0.0105821	-4.56608	Down
																								EXOC8	-0.196253	1.64135	-4.32298	1.95871e-05	0.00119995	-1.31173	Down
																								GDI2	-0.196227	4.93788	-3.76507	0.000192256	0.00489659	-3.48192	Down
																								OGDHL	-0.196077	4.89633	-3.34986	0.000887692	0.0136739	-4.91592	Down
																								SMPD3	-0.196007	2.18302	-3.74789	0.000205415	0.0050961	-3.54436	Down
																								PKIB	-0.195985	1.52934	-4.16903	3.77496e-05	0.00176519	-1.93798	Down
																								EMC1	-0.195978	3.06434	-4.2069	3.21817e-05	0.00159052	-1.78585	Down
																								TPGS2	-0.195888	4.95348	-3.61747	0.00033677	0.00709869	-4.00962	Down
																								MOCS2	-0.195872	5.10079	-3.3271	0.000961237	0.0144777	-4.98996	Down
																								AGTPBP1	-0.195816	2.837	-3.4498	0.000622543	0.0107357	-4.58513	Down
																								CDO1	-0.195802	3.86941	-3.06652	0.00231723	0.0268014	-5.80368	Down
																								CIDEA	-0.195706	2.17128	-2.84773	0.00463721	0.0435788	-6.43803	Down
																								ERC2	-0.195621	3.03419	-3.77152	0.000187528	0.00482268	-3.45842	Down
																								C16orf87	-0.195558	2.10691	-4.40878	1.34736e-05	0.000950807	-0.953745	Down
																								RHEBL1	-0.195181	2.14407	-3.5273	0.000470017	0.00883908	-4.32228	Down
																								SKAP2	-0.195176	2.50821	-4.02537	6.841e-05	0.00254064	-2.50365	Down
																								NAPA	-0.195158	6.60883	-3.24398	0.00128078	0.0177128	-5.25636	Down
																								SLBP	-0.195138	4.31939	-3.49542	0.000527943	0.00960792	-4.43106	Down
																								PCDHA6	-0.195089	0.812859	-4.21749	3.07714e-05	0.00154702	-1.74311	Down
																								RNF187	-0.194905	7.64236	-3.30934	0.00102256	0.0151176	-5.04744	Down
																								KIF9	-0.194774	2.84509	-3.95646	9.04306e-05	0.00304106	-2.76849	Down
																								RAB1A	-0.194758	5.8591	-3.36414	0.000844246	0.0131956	-4.86921	Down
																								DNAJB14	-0.194727	3.00882	-3.60168	0.0003572	0.00732713	-4.06492	Down
																								CFAP58-AS1	-0.1946	1.40585	-3.63933	0.000310297	0.00669628	-3.9327	Down
																								DCAF16	-0.194586	2.5416	-3.98925	7.92249e-05	0.00278475	-2.64299	Down
																								NCKAP1	-0.194437	4.93481	-2.82139	0.00502723	0.0461296	-6.51138	Down
																								FAT3	-0.194424	1.95707	-4.07913	5.48734e-05	0.00219439	-2.29409	Down
																								CTD-2550O8.5	-0.194386	6.12337	-4.12423	4.55227e-05	0.00195052	-2.11632	Down
																								FEM1B	-0.194364	3.28098	-3.65925	0.000287899	0.00640294	-3.86226	Down
																								SLC1A6	-0.194346	2.79621	-3.04461	0.00248855	0.0281598	-5.86922	Down
																								SMS	-0.194311	4.98641	-3.59849	0.000361465	0.00739768	-4.07606	Down
																								KCTD13	-0.194308	4.6494	-3.20397	0.00146743	0.0194531	-5.38232	Down
																								GARNL3	-0.194279	3.94259	-3.93865	9.71353e-05	0.00318454	-2.83629	Down
																								COX6C	-0.194233	8.47947	-3.38511	0.000784024	0.0125163	-4.80028	Down
																								DCBLD1	-0.194211	2.08928	-4.54228	7.43809e-06	0.000664632	-0.38412	Down
																								TOLLIP	-0.194189	5.97346	-3.1985	0.0014948	0.0196961	-5.39941	Down
																								PKI55	-0.194122	3.71069	-3.01628	0.00272731	0.0301649	-5.95331	Down
																								SLC7A4	-0.194095	1.42688	-3.21645	0.00140665	0.0188659	-5.34318	Down
																								OGFOD1	-0.194012	2.77195	-4.12629	4.51347e-05	0.0019372	-2.10818	Down
																								MRPS27	-0.193977	3.83002	-3.90752	0.000109992	0.00342355	-2.95406	Down
																								NPPA	-0.193954	1.0501	-4.21612	3.09496e-05	0.00154977	-1.74862	Down
																								PTCD2	-0.193908	1.58329	-4.38168	1.51737e-05	0.00102467	-1.06751	Down
																								SLC35F3	-0.193895	2.66903	-3.31592	0.00099943	0.0148844	-5.02617	Down
																								TBC1D24	-0.193855	3.61682	-3.96476	8.74624e-05	0.00297716	-2.73684	Down
																								ELOVL6	-0.193841	2.28863	-4.72601	3.20674e-06	0.0004082	0.424769	Down
																								RP11-364P22.1	-0.193774	0.862727	-5.56714	4.83884e-08	3.46834e-05	4.48612	Down
																								BTF3L4	-0.193752	3.81153	-3.55529	0.000424133	0.00823227	-4.22603	Down
																								NRG3	-0.193677	2.48787	-3.20548	0.00145993	0.0193938	-5.37758	Down
																								PPM1J	-0.193663	2.62215	-3.80175	0.000166782	0.00443227	-3.34775	Down
																								GJD2	-0.193638	0.806849	-4.94206	1.15166e-06	0.000228072	1.41237	Down
																								GPRIN1	-0.193619	3.32752	-2.91938	0.0037116	0.0372229	-6.23524	Down
																								UQCRH	-0.193613	8.13666	-3.4323	0.000662859	0.0111905	-4.64372	Down
																								FLRT3	-0.193456	1.53991	-3.3502	0.000886634	0.0136628	-4.91481	Down
																								PSPC1	-0.19334	4.06465	-3.26044	0.00121058	0.0170304	-5.20411	Down
																								FCRLB	-0.193319	1.01476	-4.54902	7.21563e-06	0.000652657	-0.354971	Down
																								PLAGL1	-0.193296	1.41227	-4.1827	3.56423e-05	0.00169652	-1.88324	Down
																								CDH18	-0.193272	3.66346	-3.02451	0.00265586	0.0296056	-5.92895	Down
																								WBP2	-0.193198	7.69119	-3.64566	0.000303012	0.00662742	-3.91036	Down
																								NUDT4	-0.19316	4.82534	-3.39535	0.000756092	0.012212	-4.76647	Down
																								RUSC1	-0.193143	5.05995	-3.06936	0.00229588	0.0266303	-5.79517	Down
																								DCAF4	-0.193122	2.30442	-4.14325	4.20538e-05	0.00186232	-2.04085	Down
																								RAD23B	-0.19307	4.43231	-3.21305	0.001423	0.0190495	-5.35387	Down
																								SPA17	-0.192979	2.40344	-3.56675	0.000406578	0.00799672	-4.1864	Down
																								BORCS5	-0.192917	2.05057	-3.96792	8.63552e-05	0.00295219	-2.72476	Down
																								TPTE2P1	-0.192907	1.49235	-4.08232	5.41566e-05	0.00217729	-2.28158	Down
																								ARMCX2	-0.192893	4.08724	-3.07439	0.00225837	0.0263087	-5.78002	Down
																								AK6	-0.192863	5.05817	-2.98558	0.00300961	0.0322383	-6.04357	Down
																								KRTAP5-AS1	-0.19278	1.50634	-3.32158	0.000979915	0.0146634	-5.00785	Down
																								BCL7A	-0.192777	3.04614	-3.60741	0.000349656	0.0072637	-4.04488	Down
																								AL450992.2	-0.192673	0.95246	-3.37809	0.000803724	0.0127412	-4.8234	Down
																								RP11-867G23.10	-0.192672	0.643257	-3.80947	0.000161839	0.00435665	-3.31933	Down
																								MUM1L1	-0.19267	1.52439	-3.35414	0.000874458	0.0135208	-4.90194	Down
																								OPRD1	-0.19264	0.91012	-3.34498	0.000903002	0.013847	-4.93183	Down
																								RP4-737E23.2	-0.192609	0.794325	-4.15507	4.00247e-05	0.0018124	-1.99375	Down
																								AZIN2	-0.192584	3.62708	-3.54108	0.000446881	0.00855937	-4.275	Down
																								PHF7	-0.192536	2.05403	-3.74425	0.00020831	0.00514612	-3.55755	Down
																								DUT	-0.19251	5.23306	-4.12518	4.53436e-05	0.00194451	-2.11257	Down
																								TRPC1	-0.192508	2.17205	-3.71922	0.000229279	0.00546988	-3.64795	Down
																								GNAI1	-0.192499	3.57004	-3.18716	0.00155309	0.0202495	-5.43478	Down
																								EXOSC3	-0.192488	2.79029	-3.64014	0.000309364	0.00668799	-3.92986	Down
																								VLDLR	-0.192455	1.63529	-4.08031	5.46074e-05	0.0021884	-2.28946	Down
																								RALB	-0.192406	4.5732	-3.50517	0.000509554	0.00937183	-4.39789	Down
																								C8orf4	-0.192394	1.85052	-3.44193	0.000640373	0.0109435	-4.6115	Down
																								ZNF540	-0.192309	3.11296	-3.6678	0.000278751	0.00627741	-3.83189	Down
																								CPNE5	-0.192268	4.74764	-3.08337	0.00219292	0.0257134	-5.75297	Down
																								CALN1	-0.192169	1.80338	-3.99178	7.84171e-05	0.00277865	-2.63327	Down
																								BFSP1	-0.192034	1.12887	-4.52233	8.13608e-06	0.000701408	-0.470203	Down
																								ANKRD24	-0.192029	4.63349	-2.94173	0.00345947	0.0353845	-6.171	Down
																								CRY2	-0.191884	4.39974	-3.75964	0.000196331	0.00496757	-3.5017	Down
																								DTD1	-0.19188	4.10895	-3.46637	0.000586494	0.0103306	-4.5294	Down
																								RP11-473I1.9	-0.191862	3.38544	-3.47692	0.000564569	0.0100623	-4.49379	Down
																								EXOC6	-0.191774	2.18086	-4.31235	2.05075e-05	0.00123374	-1.35562	Down
																								LDB1	-0.191748	3.69919	-2.80327	0.00531254	0.0480706	-6.56145	Down
																								DFNA5	-0.191724	2.92027	-3.42562	0.00067888	0.0113925	-4.66601	Down
																								RPAIN	-0.191664	4.51472	-3.44117	0.000642121	0.0109659	-4.61404	Down
																								TMEM242	-0.191634	3.14525	-3.36539	0.000840552	0.0131588	-4.86513	Down
																								ZNF514	-0.191631	3.04647	-4.20614	3.2285e-05	0.00159092	-1.78891	Down
																								SSX2IP	-0.191538	3.39785	-3.40267	0.000736718	0.0119903	-4.74227	Down
																								OPRL1	-0.19144	2.65167	-3.16424	0.00167736	0.0213809	-5.50591	Down
																								RLIM	-0.191429	2.75238	-3.92187	0.000103874	0.00330906	-2.89985	Down
																								RP11-706O15.1	-0.191418	2.32398	-4.04224	6.38541e-05	0.00241797	-2.43817	Down
																								SMARCA2	-0.191383	5.89572	-3.63136	0.000319719	0.00687626	-3.96081	Down
																								NOL4	-0.19138	3.09993	-4.19057	3.448e-05	0.00165392	-1.85163	Down
																								GPR85	-0.19118	2.99568	-3.92388	0.000103046	0.00329474	-2.89227	Down
																								ADSS	-0.19112	3.60793	-3.24662	0.00126928	0.0175973	-5.248	Down
																								RHOBTB2	-0.191042	4.83559	-3.37468	0.000813453	0.0128466	-4.83461	Down
																								HAR1B	-0.191013	0.843825	-4.05705	6.00918e-05	0.00230684	-2.38046	Down
																								UNC13C	-0.19101	2.88275	-2.8613	0.00444723	0.0423734	-6.39999	Down
																								EIF4E3	-0.190944	2.69973	-3.20719	0.00145152	0.0193384	-5.37223	Down
																								DPY19L2P2	-0.190846	0.845335	-4.57593	6.38905e-06	0.000611764	-0.238143	Down
																								POP7	-0.190845	4.71145	-2.86691	0.00437085	0.0419077	-6.38423	Down
																								TSR2	-0.190801	6.01354	-4.06629	5.78549e-05	0.00225619	-2.3444	Down
																								COQ3	-0.190656	2.67931	-3.24295	0.00128529	0.0177461	-5.25961	Down
																								NUDT2	-0.190621	3.9633	-4.16412	3.85359e-05	0.00177505	-1.95763	Down
																								PLEKHA1	-0.190498	4.25413	-3.10537	0.00203987	0.0245146	-5.68637	Down
																								MRPS22	-0.19045	3.8947	-3.47172	0.000575267	0.0101966	-4.51133	Down
																								TMEM183A	-0.190415	4.29278	-3.3719	0.000821472	0.0129449	-4.84375	Down
																								RAP2A	-0.190404	4.32035	-3.18293	0.0015754	0.020409	-5.44797	Down
																								GDPD1	-0.190338	3.3775	-3.25726	0.00122385	0.017145	-5.21421	Down
																								MBTPS2	-0.190247	1.62062	-4.00951	7.29739e-05	0.00265511	-2.56498	Down
																								RAB14	-0.190246	4.19981	-3.55626	0.000422623	0.00821888	-4.22269	Down
																								LGI2	-0.190231	0.857387	-5.16367	3.87622e-07	0.000119316	2.46573	Down
																								SLC25A32	-0.190066	2.48679	-3.40938	0.000719338	0.0118002	-4.72001	Down
																								PRPF19	-0.19006	6.0981	-3.18066	0.00158745	0.0205281	-5.45501	Down
																								GRM7	-0.190026	1.8416	-4.18304	3.5591e-05	0.00169586	-1.88187	Down
																								ATG16L1	-0.190021	3.29341	-3.64663	0.000301903	0.00661761	-3.90692	Down
																								CALM1	-0.189979	8.53563	-3.84248	0.000142233	0.00402768	-3.1973	Down
																								CLIP3	-0.189944	6.75875	-3.22717	0.00135633	0.0183876	-5.30945	Down
																								BLVRA	-0.189774	4.60063	-3.28678	0.00110565	0.0159778	-5.11999	Down
																								IFT22	-0.18977	4.01709	-3.80554	0.000164338	0.00438778	-3.33381	Down
																								STK39	-0.189744	3.91843	-3.32837	0.000956989	0.0144322	-4.98584	Down
																								TMEM198	-0.189696	3.13948	-3.12288	0.00192517	0.0234963	-5.63304	Down
																								COPS3	-0.189581	4.22681	-3.18717	0.00155304	0.0202495	-5.43475	Down
																								HUNK	-0.189509	0.932528	-4.75909	2.74803e-06	0.000371643	0.57344	Down
																								CNTN5	-0.189454	0.841235	-4.55973	6.87496e-06	0.000637034	-0.308536	Down
																								MED14	-0.189436	2.70421	-3.56348	0.000411525	0.00806999	-4.19774	Down
																								KATNB1	-0.18919	4.48852	-2.78629	0.00559309	0.0499427	-6.60809	Down
																								GSK3B	-0.189185	2.91194	-3.76134	0.000195046	0.0049436	-3.49551	Down
																								YIPF5	-0.189159	2.53877	-4.7002	3.61503e-06	0.000442391	0.309401	Down
																								LDOC1	-0.18913	5.97349	-3.16699	0.00166199	0.0212401	-5.4974	Down
																								CACNG8	-0.188992	4.7398	-3.06906	0.00229807	0.0266474	-5.79605	Down
																								MYSM1	-0.188928	2.0558	-3.98414	8.088e-05	0.00281479	-2.66261	Down
																								ST3GAL5	-0.188787	4.4697	-4.00433	7.45275e-05	0.00269211	-2.58498	Down
																								RET	-0.188765	1.42471	-3.46232	0.000595118	0.0104258	-4.54304	Down
																								NDUFS4	-0.188765	5.16425	-3.18237	0.00157832	0.0204298	-5.44968	Down
																								EMC4	-0.188612	5.94877	-3.3611	0.000853315	0.0132922	-4.87916	Down
																								PTPRM	-0.188595	3.67798	-2.96886	0.00317443	0.0333837	-6.09238	Down
																								BRMS1L	-0.188542	2.51089	-3.75017	0.000203622	0.00507024	-3.53609	Down
																								TOX	-0.18848	2.55526	-3.52736	0.000469925	0.00883908	-4.3221	Down
																								STOX2	-0.188409	3.0873	-3.40029	0.000742954	0.0120482	-4.75013	Down
																								PSMA1	-0.188296	5.47823	-3.74253	0.000209686	0.00516991	-3.56376	Down
																								USP5	-0.188265	5.09832	-3.33965	0.000920009	0.0139965	-4.94919	Down
																								BRINP2	-0.188255	3.8785	-3.60856	0.000348157	0.00724831	-4.04084	Down
																								OTOGL	-0.188206	0.813971	-4.55695	6.96183e-06	0.000640922	-0.320592	Down
																								SH3BP5	-0.188108	4.33609	-3.20396	0.00146749	0.0194531	-5.38236	Down
																								ADAMTS8	-0.188071	2.30848	-3.68332	0.000262856	0.00601393	-3.77664	Down
																								TADA1	-0.188002	2.50642	-3.17388	0.00162404	0.0208774	-5.47606	Down
																								VSTM5	-0.187949	1.31744	-3.7249	0.000224353	0.00538597	-3.62748	Down
																								LAPTM4B	-0.187913	3.489	-3.3785	0.000802571	0.012731	-4.82206	Down
																								TMEM237	-0.187885	2.36648	-3.38326	0.000789189	0.0125624	-4.8064	Down
																								CEP68	-0.187792	2.71356	-4.36452	1.63544e-05	0.00106984	-1.13921	Down
																								C11orf80	-0.187786	3.18375	-3.41962	0.000693578	0.0115207	-4.68599	Down
																								EIF4G3	-0.187749	4.06634	-3.36392	0.000844904	0.0131956	-4.86994	Down
																								MTMR4	-0.187694	3.43379	-3.57943	0.000387963	0.00774876	-4.14245	Down
																								RP11-527D7.1	-0.187629	2.32452	-3.28633	0.00110738	0.0159935	-5.12143	Down
																								MKKS	-0.187513	3.84218	-3.2659	0.00118812	0.0168112	-5.18673	Down
																								KCNQ2	-0.187322	3.75599	-3.39419	0.000759205	0.0122405	-4.7703	Down
																								SUPT7L	-0.187293	4.15899	-3.82397	0.000152935	0.00422541	-3.26587	Down
																								RUSC2	-0.187279	4.7063	-3.14133	0.0018107	0.0225155	-5.57651	Down
																								CUX2	-0.187279	2.64184	-2.95858	0.00327979	0.0341269	-6.12224	Down
																								RP11-262H14.5	-0.187245	0.9902	-3.0653	0.00232647	0.0268676	-5.80734	Down
																								PIK3CB	-0.187218	3.45775	-3.20793	0.00144787	0.0193018	-5.3699	Down
																								NXPH2	-0.187204	0.362222	-4.82445	2.02043e-06	0.000311916	0.869882	Down
																								DNAJC19	-0.187054	4.314	-4.10258	4.98051e-05	0.00205842	-2.20189	Down
																								NQO2	-0.187052	4.70033	-3.56583	0.000407959	0.0080176	-4.18958	Down
																								LRRC4	-0.187043	3.97311	-3.09674	0.00209869	0.0249408	-5.71254	Down
																								TOM1L1	-0.187017	2.00452	-4.08376	5.3837e-05	0.00217314	-2.27595	Down
																								KIF17	-0.186999	3.74947	-2.87574	0.00425287	0.0411438	-6.35932	Down
																								FAM134A	-0.186887	5.99833	-3.28222	0.00112318	0.0161567	-5.13459	Down
																								DUSP4	-0.186858	1.0472	-3.30485	0.0010386	0.0152908	-5.0619	Down
																								SLC25A5	-0.186788	6.13474	-2.79774	0.00540234	0.0486511	-6.57665	Down
																								NNT	-0.186786	3.71594	-3.08522	0.00217964	0.0256115	-5.74738	Down
																								EIF4E	-0.186761	3.27679	-3.80736	0.000163177	0.00437302	-3.32711	Down
																								ABI2	-0.186734	4.53736	-4.71962	3.30358e-06	0.000414385	0.396123	Down
																								TENM3	-0.186667	1.42489	-4.56876	6.5999e-06	0.00062598	-0.269327	Down
																								MED6	-0.186651	3.28374	-4.11997	4.63376e-05	0.00196862	-2.13322	Down
																								RPL23AP49	-0.186537	1.42137	-3.54705	0.000437191	0.00842383	-4.25446	Down
																								NAPEPLD	-0.18651	3.48344	-3.86946	0.0001279	0.00374829	-3.09684	Down
																								LINC01234	-0.186502	1.22284	-4.73658	3.05278e-06	0.000396262	0.472144	Down
																								TRIM45	-0.186436	1.74665	-4.2786	2.37124e-05	0.0013492	-1.49437	Down
																								IFT57	-0.186374	3.17205	-3.2357	0.00131752	0.0179927	-5.28256	Down
																								RARB	-0.186368	1.93905	-3.43998	0.000644857	0.0109925	-4.61801	Down
																								PPIP5K1	-0.186346	3.58339	-3.4124	0.00071165	0.0117147	-4.70999	Down
																								NCKIPSD	-0.186282	4.96301	-2.93136	0.00357443	0.0362384	-6.20086	Down
																								POLR3A	-0.186257	2.81489	-4.15275	4.04154e-05	0.00181703	-2.003	Down
																								VPS29	-0.186207	5.00824	-3.05316	0.0024204	0.0275878	-5.84372	Down
																								AQP11	-0.186203	1.41042	-4.52964	7.87321e-06	0.000687009	-0.438686	Down
																								CXorf56	-0.18618	3.03358	-3.4215	0.000688936	0.0114878	-4.67973	Down
																								SH3KBP1	-0.18601	3.32746	-3.67629	0.000269943	0.00612578	-3.80168	Down
																								PRKAR2B	-0.185967	4.17859	-2.95202	0.00334871	0.0346715	-6.14126	Down
																								SPTAN1	-0.185915	6.64543	-3.19596	0.00150771	0.0198241	-5.40736	Down
																								ADO	-0.18589	2.88055	-3.55915	0.000418143	0.00816338	-4.2127	Down
																								CDC123	-0.185815	4.46733	-3.667	0.000279598	0.00628785	-3.83474	Down
																								GFM1	-0.185789	3.19413	-3.20838	0.00144568	0.0192811	-5.3685	Down
																								CCT6A	-0.185785	4.90909	-3.44936	0.000623522	0.0107442	-4.58659	Down
																								TNNI3K	-0.185784	2.06269	-3.54543	0.000439794	0.00845449	-4.26002	Down
																								ACP2	-0.185748	3.83077	-3.41486	0.000705444	0.0116431	-4.70182	Down
																								EPM2AIP1	-0.185732	3.55902	-3.60873	0.000347931	0.00724662	-4.04024	Down
																								RHEB	-0.185707	5.74005	-2.87247	0.00429621	0.0413739	-6.36855	Down
																								CHRNA2	-0.185699	1.07779	-4.3506	1.73762e-05	0.0011163	-1.19719	Down
																								FKBP3	-0.185667	6.04902	-3.36683	0.000836287	0.0131086	-4.86039	Down
																								APBB3	-0.185652	4.43006	-3.38873	0.000774041	0.0124158	-4.78834	Down
																								CABYR	-0.185612	2.15217	-3.3888	0.000773869	0.0124158	-4.78813	Down
																								BMS1P20	-0.185562	2.23899	-3.87977	0.000122794	0.00365859	-3.05829	Down
																								DDHD2	-0.185445	4.13876	-3.29751	0.00106539	0.0155528	-5.08554	Down
																								AL132709.1	-0.18542	0.650111	-4.68229	3.92725e-06	0.000462549	0.229683	Down
																								CFAP20	-0.185382	3.91449	-3.0567	0.00239266	0.0273805	-5.83313	Down
																								ASAH2B	-0.185325	1.3634	-3.76734	0.000190582	0.00488331	-3.47366	Down
																								PTPRT	-0.185278	2.69389	-2.98873	0.0029795	0.0320183	-6.03437	Down
																								DCTPP1	-0.185275	3.34264	-3.6623	0.000284608	0.00635446	-3.85144	Down
																								RMND1	-0.185263	3.06218	-3.46856	0.000581864	0.0102766	-4.52199	Down
																								PDHA1	-0.185164	5.74926	-3.88051	0.000122435	0.00365316	-3.05552	Down
																								HECTD2	-0.185076	2.13742	-3.38409	0.000786858	0.0125452	-4.80364	Down
																								NDUFAF5	-0.185075	3.59273	-3.42236	0.000686811	0.0114729	-4.67684	Down
																								VWA3A	-0.184989	2.65735	-3.18622	0.001558	0.0202885	-5.4377	Down
																								STOML1	-0.184984	4.95131	-2.85133	0.0045861	0.0432432	-6.42795	Down
																								CCNDBP1	-0.184963	4.50848	-3.66882	0.000277676	0.00625882	-3.82825	Down
																								RPL26L1	-0.184932	3.97389	-3.47021	0.000578422	0.0102442	-4.51644	Down
																								NICN1	-0.18493	4.01318	-3.23885	0.00130342	0.0178634	-5.27259	Down
																								PET117	-0.184881	3.00283	-3.64209	0.000307106	0.00667045	-3.92298	Down
																								APLP2	-0.184814	6.6626	-3.7272	0.000222389	0.0053542	-3.6192	Down
																								DSN1	-0.184759	2.08167	-4.33577	1.8532e-05	0.0011565	-1.25878	Down
																								JPH4	-0.184655	5.92207	-2.96482	0.00321547	0.0336742	-6.10413	Down
																								UQCRFS1	-0.184653	5.21747	-3.21239	0.00142616	0.0190867	-5.35592	Down
																								RPP14	-0.184596	2.32146	-3.28306	0.00111995	0.0161286	-5.13191	Down
																								MECR	-0.184569	4.17675	-3.25951	0.00121446	0.0170541	-5.20707	Down
																								COL12A1	-0.184496	1.53505	-3.89874	0.0001139	0.00350558	-2.98712	Down
																								LRRC47	-0.184477	4.45156	-3.32467	0.000969427	0.0145629	-4.99784	Down
																								ZNF711	-0.184412	2.38679	-3.34968	0.000888256	0.0136752	-4.91651	Down
																								HS6ST3	-0.184359	0.582456	-4.60627	5.56593e-06	0.000563035	-0.105639	Down
																								ARMC8	-0.184339	3.82539	-3.62922	0.000322287	0.00691044	-3.96832	Down
																								B3GNT4	-0.18426	2.10354	-3.07755	0.00223518	0.0261094	-5.77053	Down
																								ODC1	-0.184235	3.17585	-4.00098	7.55456e-05	0.00271132	-2.59786	Down
																								TSEN15	-0.184154	3.12022	-3.09608	0.00210327	0.0249655	-5.71455	Down
																								UTP18	-0.184154	3.27225	-3.43728	0.000651145	0.011056	-4.62707	Down
																								KIAA1468	-0.184088	2.42797	-3.46569	0.000587921	0.0103394	-4.53167	Down
																								RP11-53O19.1	-0.184085	2.31139	-3.41742	0.00069903	0.0115707	-4.6933	Down
																								JAZF1-AS1	-0.184084	1.44651	-4.03957	6.4554e-05	0.00243896	-2.44853	Down
																								RAE1	-0.184048	3.14674	-3.61326	0.000342102	0.00717284	-4.02437	Down
																								HTR1A	-0.184001	0.832394	-3.25206	0.00124588	0.0173545	-5.23075	Down
																								NIT1	-0.183983	4.12305	-3.85491	0.000135455	0.0038992	-3.15113	Down
																								NHLRC1	-0.18398	1.21478	-4.20598	3.23076e-05	0.00159092	-1.78958	Down
																								CROT	-0.18395	2.09577	-4.37575	1.55718e-05	0.00104006	-1.0923	Down
																								ZNF519	-0.18393	1.51458	-4.14764	4.12891e-05	0.00183819	-2.02337	Down
																								PTS	-0.183908	4.26904	-3.0404	0.00252276	0.0284539	-5.88176	Down
																								DNAJC5G	-0.183899	1.73659	-3.71831	0.00023008	0.0054815	-3.65123	Down
																								WAC-AS1	-0.183815	4.07456	-3.15948	0.00170433	0.0215833	-5.52064	Down
																								MIAT	-0.183808	6.3236	-3.59159	0.00037085	0.00752712	-4.10012	Down
																								FAM217B	-0.183806	3.87032	-4.7736	2.56746e-06	0.00035883	0.638919	Down
																								SATB1	-0.183746	4.25908	-3.31274	0.00101056	0.0150041	-5.03646	Down
																								PPFIA4	-0.183738	4.69197	-2.98473	0.00301779	0.032311	-6.04606	Down
																								ENTPD6	-0.183715	5.97721	-3.35053	0.00088562	0.0136513	-4.91374	Down
																								CALHM1	-0.183712	0.810375	-4.60811	5.51965e-06	0.000560613	-0.0976146	Down
																								ANKS1B	-0.183681	5.49268	-3.6716	0.000274775	0.00620736	-3.81837	Down
																								KCNH4	-0.183675	1.02008	-3.62428	0.000328312	0.00700372	-3.98573	Down
																								PCDHA5	-0.183675	0.807863	-4.30666	2.10173e-05	0.00124807	-1.37909	Down
																								TMEM55A	-0.18365	2.97113	-3.20969	0.0014393	0.0192267	-5.36441	Down
																								HMOX2	-0.183649	5.3118	-2.84641	0.00465611	0.0437073	-6.44172	Down
																								ARHGAP44	-0.183608	3.95963	-3.19578	0.00150858	0.0198301	-5.4079	Down
																								SMIM12	-0.183328	3.82208	-3.19081	0.00153412	0.0200764	-5.42342	Down
																								RP11-310K10.1	-0.183318	1.47638	-4.44103	1.16878e-05	0.000875563	-0.817548	Down
																								PLCB1	-0.183318	4.12069	-3.98053	8.20698e-05	0.00284664	-2.67647	Down
																								SUSD5	-0.183289	1.67017	-4.12155	4.60348e-05	0.00195908	-2.12697	Down
																								MED10	-0.183197	4.65671	-3.5952	0.000365912	0.00745402	-4.08754	Down
																								KIAA1715	-0.183157	2.15597	-4.76255	2.70396e-06	0.000368664	0.589014	Down
																								ARMC10	-0.183152	3.78633	-4.22575	2.97111e-05	0.00151633	-1.70966	Down
																								SORCS1	-0.183122	1.22663	-3.98405	8.09102e-05	0.00281479	-2.66297	Down
																								TSPYL2	-0.183068	6.88877	-3.44619	0.000630661	0.0108143	-4.59723	Down
																								PPT1	-0.183049	4.86255	-2.96911	0.00317187	0.0333638	-6.09164	Down
																								PRKCD	-0.183023	2.28767	-3.61049	0.000345664	0.0072294	-4.0341	Down
																								C16orf91	-0.182936	3.31405	-3.69182	0.000254504	0.00588652	-3.74625	Down
																								GRIK1	-0.182831	1.78452	-4.68827	3.82027e-06	0.000455293	0.256258	Down
																								SPRED3	-0.182809	1.26566	-3.06723	0.00231191	0.0267646	-5.80157	Down
																								GTF2H1	-0.182802	2.97159	-3.35362	0.000876045	0.0135328	-4.90363	Down
																								SLC25A25	-0.182763	3.6551	-3.01985	0.00269611	0.0299347	-5.94276	Down
																								USP14	-0.182634	3.56222	-3.86098	0.000132251	0.00383781	-3.12849	Down
																								DDOST	-0.182623	4.67457	-4.01013	7.279e-05	0.00265034	-2.56258	Down
																								TNFRSF18	-0.182524	1.33082	-3.02914	0.00261643	0.0292705	-5.91523	Down
																								CDC42	-0.182494	5.79088	-3.18365	0.00157156	0.0203765	-5.44571	Down
																								SNRK	-0.182417	2.76814	-3.7632	0.000193646	0.00491949	-3.48871	Down
																								ENTPD4	-0.182409	3.31115	-3.42371	0.00068352	0.0114469	-4.67236	Down
																								COG1	-0.182203	4.49795	-3.25715	0.00122435	0.017145	-5.21459	Down
																								OTUD6B-AS1	-0.182172	3.83843	-3.26753	0.00118149	0.0167731	-5.18155	Down
																								TUBG1	-0.182095	4.15454	-3.10832	0.00202013	0.0243415	-5.67741	Down
																								TCERG1	-0.182032	4.36159	-3.56989	0.000401885	0.00793241	-4.17552	Down
																								STAM	-0.181985	2.79815	-2.99685	0.00290304	0.0314595	-6.01055	Down
																								BMPR2	-0.181965	2.98001	-3.83845	0.000144503	0.00406979	-3.21227	Down
																								MYO15A	-0.181934	2.40681	-3.15459	0.00173242	0.0218398	-5.53572	Down
																								FNDC4	-0.181916	4.93562	-3.92855	0.000101141	0.00326133	-2.87459	Down
																								HSPA13	-0.181848	2.95879	-2.8316	0.00487269	0.0452159	-6.48303	Down
																								ZNF890P	-0.181834	1.34388	-2.85754	0.00449925	0.0427144	-6.41057	Down
																								THAP10	-0.181752	2.02116	-3.18355	0.00157208	0.0203765	-5.44601	Down
																								SRPRB	-0.181727	3.66114	-3.83605	0.000145871	0.00408879	-3.22118	Down
																								LINC01511	-0.181716	0.791071	-4.64051	4.75975e-06	0.000519165	0.0447646	Down
																								NEDD8	-0.181694	7.48413	-3.5993	0.000360372	0.00738012	-4.07322	Down
																								CHM	-0.181651	2.90605	-2.82535	0.00496677	0.0457757	-6.5004	Down
																								YARS2	-0.18165	2.14229	-4.08136	5.43715e-05	0.00218243	-2.28535	Down
																								TSFM	-0.181609	3.53014	-3.41667	0.000700902	0.0115872	-4.69579	Down
																								CBLN1	-0.181526	1.09582	-3.85518	0.000135307	0.00389719	-3.1501	Down
																								PSMG4	-0.181505	3.44533	-3.45735	0.000605861	0.0105435	-4.55975	Down
																								MPC2	-0.181305	5.03063	-3.68862	0.000257623	0.00594298	-3.75771	Down
																								NPY5R	-0.181291	0.729784	-4.41478	1.31226e-05	0.000931278	-0.928467	Down
																								CRBN	-0.181226	3.8747	-3.0272	0.00263292	0.0294068	-5.921	Down
																								PYROXD1	-0.181218	1.30697	-3.73438	0.000216353	0.005267	-3.59326	Down
																								TATDN1	-0.181155	3.1906	-3.43342	0.000660204	0.0111758	-4.63997	Down
																								CCZ1B	-0.181118	4.18593	-3.10069	0.00207159	0.0247651	-5.70058	Down
																								CHRM3	-0.181098	2.64159	-3.83954	0.000143887	0.00406038	-3.20823	Down
																								TMEM169	-0.181085	1.15636	-4.68426	3.89177e-06	0.000462549	0.238416	Down
																								PRKAG2-AS1	-0.181076	3.8464	-2.88099	0.00418415	0.0406879	-6.34449	Down
																								CNTN4	-0.181068	2.27384	-3.48259	0.000553097	0.00992528	-4.47459	Down
																								AFF3	-0.181047	2.12791	-3.34464	0.000904078	0.0138508	-4.93294	Down
																								ACLY	-0.180972	3.60793	-2.88149	0.00417766	0.0406536	-6.34307	Down
																								RARS	-0.180969	3.62189	-3.64955	0.000298614	0.00656558	-3.89662	Down
																								RP11-284N8.3	-0.180963	1.86021	-3.06391	0.00233703	0.0269311	-5.8115	Down
																								RP1-232L24.3	-0.180962	1.02529	-3.34196	0.000912621	0.0139348	-4.94169	Down
																								RINT1	-0.18094	2.21457	-3.52081	0.000481321	0.00900103	-4.34453	Down
																								AFG3L2	-0.180928	3.88926	-3.26225	0.0012031	0.016961	-5.19836	Down
																								GPR150	-0.180879	1.37946	-3.49501	0.000528731	0.00961876	-4.43245	Down
																								COX18	-0.180848	2.11601	-3.64017	0.000309329	0.00668799	-3.92976	Down
																								PPP3CA	-0.180818	6.66733	-3.37231	0.000820305	0.0129346	-4.84242	Down
																								NPM1	-0.180796	6.67936	-3.71006	0.000237443	0.00561691	-3.68091	Down
																								AARS	-0.180785	5.70169	-2.80977	0.00520843	0.0473763	-6.5435	Down
																								CLASP2	-0.180777	4.79011	-3.17961	0.00159308	0.0205743	-5.45828	Down
																								SYT12	-0.180731	3.68745	-3.05748	0.0023866	0.0273329	-5.83079	Down
																								TCP11L1	-0.180728	2.17084	-3.12783	0.00189379	0.0232207	-5.61789	Down
																								UBFD1	-0.180701	3.40205	-3.88702	0.000119321	0.00359784	-3.03114	Down
																								GNG4	-0.180473	2.58562	-4.23601	2.84444e-05	0.00148393	-1.66808	Down
																								ATP5J	-0.180422	7.09143	-2.88088	0.0041856	0.0406879	-6.3448	Down
																								NAGPA	-0.180371	4.5219	-3.30435	0.0010404	0.0153094	-5.0635	Down
																								RP11-252P19.2	-0.180369	0.797566	-3.30817	0.00102673	0.0151586	-5.05121	Down
																								ZC3H15	-0.180303	5.1868	-4.00124	7.54671e-05	0.00271044	-2.59687	Down
																								DLK2	-0.180282	2.33423	-3.01592	0.00273052	0.0301649	-5.95439	Down
																								PITPNA	-0.180235	4.72618	-3.45189	0.000617869	0.0106753	-4.57809	Down
																								E2F3	-0.180185	1.8499	-4.60003	5.72651e-06	0.00056783	-0.13297	Down
																								SLC38A1	-0.180103	1.37	-3.80439	0.000165074	0.00440319	-3.33802	Down
																								COPS5	-0.180011	4.71454	-3.22076	0.00138622	0.0186768	-5.32963	Down
																								MED31	-0.179938	3.42097	-3.24284	0.0012858	0.0177479	-5.25998	Down
																								MAGEF1	-0.179838	4.73016	-3.07441	0.00225825	0.0263087	-5.77997	Down
																								APMAP	-0.179829	5.33464	-3.14201	0.00180661	0.0224814	-5.57443	Down
																								ELP2	-0.179824	4.33446	-4.9391	1.16822e-06	0.000228072	1.39858	Down
																								PRKCI	-0.179807	2.66684	-3.57557	0.000393533	0.00781056	-4.15582	Down
																								RBM24	-0.179745	1.98397	-3.45676	0.000607139	0.0105496	-4.56172	Down
																								GPR89B	-0.179699	1.84447	-2.94524	0.00342131	0.035126	-6.16086	Down
																								TMEM67	-0.179696	1.84167	-4.73318	3.10147e-06	0.000401065	0.456907	Down
																								CCNI	-0.179694	6.9642	-4.43959	1.17622e-05	0.000879519	-0.823627	Down
																								TMEM30A	-0.17966	5.12597	-3.11575	0.00197114	0.0238832	-5.65479	Down
																								GPR27	-0.179599	3.10871	-3.40687	0.000725779	0.0118683	-4.72832	Down
																								UBXN10	-0.179542	1.24266	-4.12312	4.57351e-05	0.00195625	-2.12076	Down
																								PPP1R3F	-0.179423	4.23592	-2.90908	0.00383336	0.0381088	-6.26468	Down
																								FDX1L	-0.179314	5.41964	-3.23085	0.00133947	0.0182105	-5.29786	Down
																								BRCC3	-0.179109	2.32085	-4.46636	1.04464e-05	0.00080761	-0.709932	Down
																								TBCC	-0.179043	3.76654	-3.24186	0.00129009	0.0177806	-5.26307	Down
																								RCOR2	-0.178989	2.52796	-2.8411	0.00473267	0.0442604	-6.45655	Down
																								MAPRE3	-0.178972	7.07681	-3.02049	0.00269059	0.0298896	-5.94087	Down
																								PTGES3P2	-0.178891	0.867915	-4.07192	5.65293e-05	0.00223331	-2.32236	Down
																								ADD2	-0.17888	2.74728	-3.43266	0.000661984	0.0111879	-4.64248	Down
																								THYN1	-0.17886	5.27942	-2.97407	0.00312222	0.0330079	-6.0772	Down
																								NWD2	-0.178838	0.866304	-4.71111	3.43667e-06	0.000426566	0.358101	Down
																								NHP2	-0.178807	6.16674	-3.77815	0.00018278	0.00474188	-3.43422	Down
																								BRF2	-0.178805	2.38351	-3.89072	0.000117582	0.00357092	-3.01724	Down
																								PSEN2	-0.178782	3.07796	-3.53634	0.000454722	0.00864737	-4.29129	Down
																								FAM220A	-0.178722	3.22135	-2.90629	0.00386698	0.0383587	-6.27265	Down
																								PLCH1	-0.178624	1.75158	-3.484	0.000550267	0.00988862	-4.46979	Down
																								RNF150	-0.178597	1.50732	-3.94417	9.50075e-05	0.00314129	-2.8153	Down
																								TMEM177	-0.178571	2.25982	-3.25044	0.00125279	0.0174217	-5.23588	Down
																								USP25	-0.178543	2.70706	-3.1284	0.00189023	0.023194	-5.61615	Down
																								FHOD3	-0.178527	3.3405	-3.14318	0.00179958	0.0224272	-5.57083	Down
																								NEK10	-0.178513	0.999875	-4.60358	5.63459e-06	0.000566553	-0.117419	Down
																								PLAA	-0.178499	2.31453	-3.83677	0.000145459	0.00408793	-3.2185	Down
																								MIR9-3HG	-0.178482	2.05813	-3.05327	0.00241952	0.0275878	-5.84338	Down
																								ATP5B	-0.178466	8.1006	-2.82691	0.00494303	0.0456491	-6.49605	Down
																								VPS33A	-0.178437	2.66463	-3.49071	0.000537056	0.0097314	-4.44707	Down
																								DLGAP2	-0.178409	2.15679	-3.43967	0.000645589	0.0109925	-4.61907	Down
																								MB21D2	-0.178345	1.47512	-4.00334	7.48271e-05	0.00269711	-2.58879	Down
																								CHID1	-0.178323	4.82696	-4.15516	4.00103e-05	0.0018124	-1.9934	Down
																								DENR	-0.178293	3.88105	-4.36855	1.60691e-05	0.00105807	-1.12237	Down
																								TRO	-0.178083	4.81027	-3.52264	0.000478101	0.00896421	-4.33825	Down
																								KIRREL3	-0.178079	3.34827	-3.06191	0.00235238	0.0270645	-5.81752	Down
																								RP11-159D12.2	-0.177888	3.06239	-2.90306	0.00390627	0.0386422	-6.28187	Down
																								EXOSC5	-0.177878	3.99572	-3.17429	0.00162179	0.0208591	-5.47478	Down
																								FAM131B	-0.177855	4.43085	-2.80088	0.00535122	0.0483334	-6.56803	Down
																								RPS6KC1	-0.177808	2.70252	-3.72215	0.000226727	0.00542748	-3.6374	Down
																								FAM71E1	-0.177692	2.45673	-3.64697	0.000301518	0.00661417	-3.90572	Down
																								TWF2	-0.177677	4.71623	-2.90524	0.00387966	0.038448	-6.27563	Down
																								TCERG1L	-0.177651	2.3281	-3.23843	0.00130529	0.0178841	-5.27392	Down
																								CTD-2651B20.3	-0.177515	0.823933	-3.3628	0.000848225	0.0132294	-4.87359	Down
																								ZNF385D	-0.1775	2.31063	-4.01414	7.16121e-05	0.00262076	-2.54709	Down
																								AMER3	-0.177464	2.27923	-3.29185	0.00108645	0.0157821	-5.10372	Down
																								C2orf40	-0.177444	1.79337	-3.81912	0.000155861	0.00425471	-3.28378	Down
																								PTPRD	-0.177195	3.38791	-3.14212	0.00180599	0.0224792	-5.57411	Down
																								KLHL42	-0.177151	3.10565	-4.54241	7.43363e-06	0.000664632	-0.383544	Down
																								CYP2E1	-0.177135	2.42357	-2.82923	0.00490806	0.0454231	-6.4896	Down
																								MRPL37	-0.177058	4.27152	-3.37541	0.000811367	0.0128259	-4.83222	Down
																								NDUFA10	-0.176922	5.93968	-4.6023	5.66751e-06	0.000567588	-0.123018	Down
																								RAB39B	-0.17692	2.39988	-3.13376	0.00185691	0.0229197	-5.59976	Down
																								CDKL2	-0.176856	1.47457	-4.58759	6.05986e-06	0.000589239	-0.18733	Down
																								ZDBF2	-0.176839	1.37843	-3.88986	0.000117986	0.00357477	-3.02049	Down
																								ATG5	-0.176803	2.76473	-3.20408	0.00146689	0.0194531	-5.38198	Down
																								DNAJC16	-0.176781	2.30222	-3.98946	7.91595e-05	0.00278475	-2.64221	Down
																								CDRT4	-0.176668	2.5887	-2.90125	0.00392833	0.0388069	-6.287	Down
																								GPLD1	-0.176666	1.46884	-3.73611	0.000214921	0.00525074	-3.587	Down
																								COPS2	-0.176529	3.49537	-3.10402	0.00204898	0.0245711	-5.69047	Down
																								TPM3	-0.176443	6.4391	-3.59596	0.000364878	0.00744807	-4.08488	Down
																								CCNB1	-0.176438	1.80556	-3.08618	0.00217284	0.0255556	-5.7445	Down
																								DPCD	-0.176372	4.49782	-3.44843	0.000625607	0.0107682	-4.58971	Down
																								IAH1	-0.176345	4.47444	-3.39832	0.000748163	0.0121091	-4.75664	Down
																								CLUAP1	-0.176261	3.42196	-4.50442	8.81613e-06	0.000739727	-0.547222	Down
																								FAIM2	-0.176237	7.54307	-2.81934	0.00505871	0.0463692	-6.51704	Down
																								IDH3B	-0.17621	5.5101	-3.23038	0.00134159	0.0182321	-5.29933	Down
																								VBP1	-0.176185	4.34296	-3.27862	0.00113724	0.0163028	-5.14613	Down
																								VRK1	-0.176067	2.56461	-3.5685	0.000403956	0.00796076	-4.18034	Down
																								DCUN1D4	-0.176022	3.42591	-3.3533	0.00087705	0.01354	-4.9047	Down
																								MORN1	-0.175993	2.55327	-3.24178	0.00129046	0.0177806	-5.26333	Down
																								TKFC	-0.175954	3.09215	-3.06052	0.00236305	0.0271389	-5.82168	Down
																								LINC01341	-0.175947	2.15322	-3.3875	0.000777414	0.012454	-4.79239	Down
																								WDR41	-0.175892	3.16592	-3.37562	0.000810759	0.0128204	-4.83152	Down
																								NFU1	-0.175853	4.54591	-3.14425	0.00179319	0.0223642	-5.56754	Down
																								SLN	-0.175791	0.802151	-2.9758	0.0031051	0.0329098	-6.07217	Down
																								LCMT1	-0.175682	5.23874	-3.18973	0.00153969	0.0201231	-5.42677	Down
																								GNPDA2	-0.175561	2.46921	-3.16631	0.0016658	0.0212779	-5.49952	Down
																								SIRT5	-0.175529	2.87376	-4.22918	2.92814e-05	0.00150375	-1.69576	Down
																								PLXNA4	-0.17546	1.92681	-3.192	0.00152797	0.0200116	-5.41971	Down
																								DYNLL1	-0.175408	8.52055	-2.79509	0.00544606	0.0489521	-6.58395	Down
																								FAM78B	-0.175387	1.91994	-4.2475	2.7086e-05	0.00144422	-1.62138	Down
																								C2orf74	-0.175378	4.71029	-2.90638	0.00386586	0.0383558	-6.27238	Down
																								WASL	-0.175342	4.00394	-3.3851	0.000784045	0.0125163	-4.8003	Down
																								SFXN1	-0.175276	3.70811	-3.66085	0.000286159	0.0063699	-3.85656	Down
																								PLEKHA5	-0.175274	3.74274	-3.46548	0.000588378	0.0103402	-4.5324	Down
																								LYRM1	-0.175264	3.87349	-3.41153	0.000713856	0.0117471	-4.71287	Down
																								INPP5A	-0.175197	3.7805	-3.81642	0.000157513	0.00427503	-3.29374	Down
																								CLSTN1	-0.175145	7.84922	-3.25716	0.0012243	0.017145	-5.21455	Down
																								RPUSD4	-0.175001	2.67668	-4.0244	6.86805e-05	0.0025488	-2.50739	Down
																								TRHDE	-0.174949	1.99157	-4.03931	6.46249e-05	0.0024398	-2.44957	Down
																								CHMP4B	-0.174935	6.26847	-3.57496	0.000394428	0.00782215	-4.15795	Down
																								MYADM	-0.174899	3.90997	-3.10952	0.00201215	0.0242707	-5.67376	Down
																								NUDCD3	-0.174786	5.3262	-3.92728	0.000101653	0.00326944	-2.87937	Down
																								DDHD1	-0.174688	2.31144	-3.65558	0.000291901	0.00646606	-3.87524	Down
																								MRPS9	-0.174657	3.90445	-3.92811	0.00010132	0.00326501	-2.87626	Down
																								SPIDR	-0.174592	4.13404	-3.19684	0.00150322	0.0197752	-5.40461	Down
																								ATP6V1G1	-0.174538	5.52119	-3.26669	0.00118491	0.016797	-5.18423	Down
																								CLTA	-0.17447	7.04851	-3.51845	0.000485485	0.00905421	-4.3526	Down
																								ENOPH1	-0.174446	4.77961	-3.14014	0.00181794	0.0225775	-5.58019	Down
																								KIAA0895L	-0.1744	4.78994	-3.43473	0.000657108	0.0111422	-4.63558	Down
																								PDCD2L	-0.17431	2.43606	-3.44316	0.000637543	0.0109025	-4.60736	Down
																								UBE2V1	-0.174264	5.51054	-3.14431	0.00179286	0.0223642	-5.56737	Down
																								LHX6	-0.174261	2.13989	-3.38878	0.000773913	0.0124158	-4.78818	Down
																								VPS33B	-0.174255	3.33904	-3.7358	0.000215174	0.00525104	-3.58811	Down
																								FAM188A	-0.174206	3.4523	-2.89378	0.00402094	0.0394345	-6.30824	Down
																								ARFGEF1	-0.174187	2.79585	-3.32471	0.000969314	0.0145629	-4.99774	Down
																								CXorf40B	-0.174124	3.63255	-4.0086	7.32455e-05	0.00265921	-2.5685	Down
																								FGFR1OP	-0.174078	2.43662	-3.61545	0.000339326	0.00713252	-4.01672	Down
																								TBRG1	-0.174074	4.30522	-3.85359	0.000136159	0.00391273	-3.15603	Down
																								INHBA-AS1	-0.174024	0.846718	-4.37773	1.54377e-05	0.00103552	-1.08402	Down
																								CSRNP3	-0.173949	2.27965	-3.45672	0.000607231	0.0105496	-4.56186	Down
																								DCTN2	-0.17394	6.02228	-2.9608	0.00325674	0.0339621	-6.1158	Down
																								STPG1	-0.173876	2.98486	-3.73912	0.000212452	0.00521505	-3.57611	Down
																								EIF3EP1	-0.173866	1.411	-3.89043	0.000117716	0.00357092	-3.01832	Down
																								PCDHB10	-0.173829	1.62107	-4.04132	6.4095e-05	0.00242526	-2.44175	Down
																								CTD-2020K17.3	-0.173807	2.36632	-2.90994	0.00382311	0.038037	-6.26224	Down
																								ADPRHL1	-0.173802	2.2929	-2.99402	0.00292945	0.0316646	-6.01885	Down
																								GABPB1	-0.173739	3.38358	-3.18817	0.00154783	0.0202032	-5.43165	Down
																								PPID	-0.17369	4.61963	-3.49075	0.000536986	0.0097314	-4.44694	Down
																								MTMR9	-0.173674	2.66112	-4.77035	2.60684e-06	0.000360672	0.624253	Down
																								NAV3	-0.173653	2.46864	-3.82012	0.00015525	0.00424497	-3.28007	Down
																								POLR3F	-0.173464	2.80713	-3.4595	0.000601188	0.0105049	-4.55252	Down
																								MYL12B	-0.17346	6.2563	-3.08445	0.00218515	0.0256463	-5.7497	Down
																								RRM1	-0.17344	2.52256	-3.71732	0.000230948	0.00548915	-3.65478	Down
																								ALKBH6	-0.173372	4.69235	-2.91435	0.0037706	0.0376582	-6.24963	Down
																								VIPR1	-0.173368	3.58906	-3.04079	0.00251959	0.0284277	-5.88061	Down
																								HSD17B12	-0.173356	4.26668	-3.08807	0.00215941	0.0254394	-5.7388	Down
																								HMG20A	-0.173348	3.61519	-3.86193	0.00013176	0.00383021	-3.12497	Down
																								HBS1L	-0.173325	3.68986	-3.09851	0.00208654	0.0248703	-5.7072	Down
																								KCNB2	-0.173271	1.03362	-4.30987	2.07283e-05	0.00124256	-1.36586	Down
																								POLR3C	-0.173264	2.39008	-3.40714	0.000725104	0.0118661	-4.72745	Down
																								CTC-510F12.2	-0.173233	0.935399	-4.07327	5.62153e-05	0.00223042	-2.31706	Down
																								GNL3	-0.173223	3.98588	-3.39205	0.000765004	0.0123181	-4.77739	Down
																								MORN4	-0.173194	3.92812	-3.55784	0.000420159	0.00819318	-4.21721	Down
																								FASTKD2	-0.173071	2.13575	-3.67711	0.000269114	0.00610974	-3.79878	Down
																								NOP16	-0.173047	3.02361	-3.80571	0.00016423	0.00438769	-3.33319	Down
																								SEMA6D	-0.173013	2.60021	-3.10053	0.00207268	0.0247665	-5.70106	Down
																								BX255923.2	-0.172935	4.07683	-3.11801	0.00195642	0.0237507	-5.64788	Down
																								USP33	-0.172935	4.57045	-3.34095	0.000915835	0.0139545	-4.94496	Down
																								SULT1A1	-0.172866	4.26004	-3.11653	0.00196602	0.0238442	-5.65239	Down
																								RNF19B	-0.172806	2.32163	-2.97305	0.00313238	0.0330871	-6.08018	Down
																								SCCPDH	-0.172654	3.85735	-3.37564	0.000810708	0.0128204	-4.83146	Down
																								NGRN	-0.172605	7.90427	-3.21787	0.00139991	0.0188056	-5.33873	Down
																								STXBP6	-0.172571	3.30128	-2.89514	0.00400392	0.0393253	-6.30437	Down
																								PLCXD3	-0.172563	1.63476	-2.99044	0.00296321	0.0318955	-6.02934	Down
																								RPGRIP1L	-0.172549	1.56326	-4.64621	4.63699e-06	0.000509869	0.0698896	Down
																								ZRANB2	-0.172549	4.78743	-3.68364	0.000262532	0.00600925	-3.77548	Down
																								SSSCA1	-0.172544	4.21388	-2.92316	0.00366778	0.0369236	-6.22439	Down
																								RP11-430B1.2	-0.172533	0.987772	-3.79052	0.00017422	0.00457182	-3.38895	Down
																								SGK494	-0.17248	3.73979	-3.47383	0.00057089	0.0101466	-4.50419	Down
																								ZNF223	-0.172474	1.5208	-3.7498	0.000203909	0.00507236	-3.53742	Down
																								SEC14L5	-0.17244	3.18715	-3.45677	0.000607115	0.0105496	-4.56169	Down
																								RPP25	-0.172353	2.4469	-3.14763	0.00177313	0.0222191	-5.55716	Down
																								BBOF1	-0.172351	2.74334	-4.02006	6.99066e-05	0.00258284	-2.5242	Down
																								C12orf4	-0.172309	2.1766	-3.93797	9.73995e-05	0.00318782	-2.83887	Down
																								SRPRA	-0.172284	4.17395	-2.93231	0.00356373	0.0361737	-6.19812	Down
[truncated: 3,623 more rows]

## Sheet: 1c
Figure 1c. Pathway enrichment analyses of DEGs identified from Female AD vs. ND
Up DEGs (adj p<0.05)-Hallmark pathway
Term	Overlap	P-value	Adjusted P-value	Old P-value	Old Adjusted P-value	Odds Ratio	Combined Score	Genes
Hypoxia	34/200	9.76502e-08	4.78486e-06	0	0	3.1193	50.3513	CDKN1C;SLC25A1;SCARB1;CDKN1A;TES;BTG1;CXCR4;PYGM;AK4;ENO3;NDRG1;MT2A;KIF5A;MXI1;PCK1;IER3;TGM2;DTNA;DUSP1;TGFB3;PGAM2;BGN;PGF;ISG20;EFNA1;BCAN;PPP1R3C;ADORA2B;DDIT4;MAFF;PLIN2;S100A4;MT1E;CHST3
Myogenesis	29/200	2.09844e-05	0.000514117	0	0	2.57155	27.7	MYOM1;CDKN1A;CTF1;NOTCH1;ITGB5;HSPB2;PYGM;AEBP1;FOXO4;ENO3;SYNGR2;ERBB3;TNNI2;APOD;WWTR1;DTNA;GSN;TGFB1;PGAM2;TPD52L1;SORBS3;SMTN;MRAS;MYH3;MYO1C;PPP1R3C;COL6A2;FXYD1;PLXNB2
Epithelial Mesenchymal Transition	27/200	0.000137882	0.00168905	0	0	2.36241	20.9997	ITGB5;MCM7;CAPG;PLOD1;GJA1;EFEMP2;CALD1;ANPEP;MSX1;TGM2;PDGFRB;TGFB1;TNFRSF12A;IL15;MMP2;BGN;FZD8;PCOLCE;EMP3;GEM;COL1A2;BMP1;COL5A3;COL6A2;COL8A2;ITGA5;VIM
p53 Pathway	27/200	0.000137882	0.00168905	0	0	2.36241	20.9997	CDKN1A;BTG1;NOTCH1;RRAD;NDRG1;ZFP36L1;SERTAD3;RXRA;IRAK1;KIF13B;IER3;TGFB1;EPHX1;RHBDF2;INHBB;TPD52L1;MAPKAPK3;TRAF4;DDIT4;NINJ1;PLXNB2;TAX1BP3;S100A4;NUPR1;ADA;EPHA2;MXD4
IL-2/STAT5 Signaling	26/199	0.000307384	0.00301236	0	0	2.27306	18.3832	CDKN1C;ITIH5;AHNAK;CSF1;CAPG;PTH1R;SLC1A5;ENO3;NDRG1;MUC1;SYNGR2;TGM2;IL4R;SWAP70;FLT3LG;TNFRSF1B;ETV4;SERPINB6;HIPK2;MYO1E;MYO1C;MAPKAPK2;MAFF;IL3RA;PLIN2;GALM
TNF-alpha Signaling via NF-kB	23/200	0.00362717	0.0285448	0	0	1.96013	11.0146	STAT5A;TGIF1;CDKN1A;BTG1;CSF1;TNFAIP6;DUSP1;RELA;GEM;KLF2;NFKB2;FOSL1;NFKBIA;EFNA1;PER1;SOCS3;SPSB1;TNIP2;NINJ1;MAFF;TRIP10;SGK1;IER3
Wnt-beta Catenin Signaling	1942-08-01	0.00407783	0.0285448	0	0	3.53357	19.4424	NOTCH1;NOTCH4;LEF1;TCF7;HEY2;FZD8;DLL1;NKD1
Estrogen Response Early	22/200	0.00736433	0.0353562	0	0	1.86276	9.14822	SCARB1;FOXC1;TFAP2C;TGIF2;WWC1;MYOF;INHBB;GAB2;TPD52L1;RHOD;IL17RB;SLC7A5;GJA1;ELF1;MUC1;RAB31;MLPH;ALDH3B1;CLDN7;DHCR7;TGM2;FKBP5
Xenobiotic Metabolism	22/200	0.00736433	0.0353562	0	0	1.86276	9.14822	CDA;SLC12A4;JUP;F10;LEAP2;SMOX;EPHX1;SLC6A12;LCAT;FMO3;SLC1A5;NDRG2;UPB1;TNFRSF1A;CYP27A1;MT2A;SERTAD1;ACOX2;DDAH2;NINJ1;ATOH8;EPHA2
Interferon Alpha Response	13/97	0.00746316	0.0353562	0	0	2.32729	11.3985	LGALS3BP;IL4R;CSF1;IL15;GMPR;PSMB8;ISG20;MOV10;ELF1;TRIM5;IRF7;MVB12A;TRIM21
IL-6/JAK/STAT3 Signaling	1987-12-01	0.0079371	0.0353562	0	0	2.40528	11.6324	SOCS3;IL4R;TGFB1;CSF1;TNFRSF12A;IL3RA;LTBR;TNFRSF1B;IL2RG;IL17RB;TNFRSF1A;PIK3R5
Mitotic Spindle	21/199	0.013555	0.0538294	0	0	1.77665	7.64136	SUN2;GSN;PLEKHG2;MID1IP1;ITSN1;PXN;NEDD9;MYO9B;SHROOM1;PREX1;ANLN;CLIP2;MYO1E;CDC42EP4;KIF5B;CDC42EP2;ABL1;CDC42EP1;EZR;MAPRE1;WASF2
Estrogen Response Late	21/200	0.0142813	0.0538294	0	0	1.76663	7.50606	SCARB1;FOXC1;TFAP2C;MYOF;EMP2;ASCL1;TPD52L1;IL17RB;SERPINA5;CDC20;ISG20;SLC7A5;RAB31;ACOX2;ALDH3B1;GPER1;PLXNB1;DHCR7;SGK1;LLGL2;FKBP5
TGF-beta Signaling	1954-08-01	0.0185696	0.0649938	0	0	2.61009	10.4044	CDKN1C;TGIF1;WWTR1;RAB31;TGFB1;HDAC1;ID3;HIPK2
Apoptosis	16/161	0.0457467	0.149439	0	0	1.65794	5.11413	PDGFRB;CDKN1A;GSN;TNFRSF12A;MMP2;LEF1;BGN;NEDD9;RELA;ISG20;AIFM3;ERBB3;CDK2;LMNA;TSPO;IER3
Coagulation	14/138	0.0511368	0.156606	0	0	1.69555	5.0413	GSN;F10;CPQ;MMP2;HPN;GNG12;BMP1;CSRP1;ACOX2;MAFF;APOC1;CTSH;KLKB1;RAPGEF3
Interferon Gamma Response	18/200	0.0782192	0.21293	0	0	1.48544	3.78525	LGALS3BP;CDKN1A;BTG1;IL4R;TNFAIP6;IL15;NLRC5;PSMB8;ISG20;NFKBIA;SOCS3;MT2A;RNF213;LATS2;IRF7;METTL7B;TRIM21;VAMP5
Complement	18/200	0.0782192	0.21293	0	0	1.48544	3.78525	CDA;CPM;F10;CPQ;NOTCH4;RHOG;WAS;PHEX;PIK3R5;GNAI2;GZMK;GNGT2;CSRP1;MAFF;APOC1;IRF7;CTSH;KLKB1
Adipogenesis	17/200	0.124904	0.306015	0	0	1.39404	2.8999	STAT5A;SLC25A1;ITIH5;SCARB1;CDKN2C;CD151;ITSN1;VEGFB;CYP4B1;SLC1A5;ADIPOR2;MRAP;QDPR;UCK1;PLIN2;DHCR7;RREB1
Apical Junction	17/200	0.124904	0.306015	0	0	1.39404	2.8999	VASP;JUP;SYK;MMP2;ICAM2;INPPL1;SORBS3;GNAI2;CNN2;CLDN5;BMP1;RRAS;CLDN15;ITGA10;CLDN7;LDLRAP1;CD99
Notch Signaling	1932-04-01	0.137898	0.321763	0	0	2.1392	4.23826	NOTCH3;NOTCH1;FZD7;DLL1
Hedgehog Signaling	1936-04-01	0.186876	0.403885	0	0	1.8714	3.13892	ADGRG1;HEY2;GLI1;NKX6-1
Inflammatory Response	16/200	0.189579	0.403885	0	0	1.30379	2.16813	CDKN1A;IL4R;CSF1;TNFAIP6;IL15;HPN;LPAR1;RHOG;EMP3;TNFRSF1B;RELA;PIK3R5;NFKBIA;ADORA2B;IRF7;ITGA5
mTORC1 Signaling	15/200	0.273377	0.53582	0	0	1.21465	1.57528	CDKN1A;TES;CXCR4;AK4;SLC1A5;ADIPOR2;UNG;QDPR;SLC7A5;DDX39A;PSAT1;DDIT4;PHGDH;NUPR1;DHCR7
heme Metabolism	15/200	0.273377	0.53582	0	0	1.21465	1.57528	RBM38;ALDH1L1;GYPC;SMOX;NEK7;CTNS;SLC4A1;VEZF1;BCAM;SEC14L1;SLC6A9;TAL1;MXI1;E2F2;TNS1
UV Response Dn	11/144	0.293131	0.552439	0	0	1.23847	1.51977	PDGFRB;GJA1;COL1A2;RXRA;RBPMS;DUSP1;ADORA2B;NFIB;NEK7;LPAR1;MT1E
Cholesterol Homeostasis	1974-06-01	0.318861	0.578673	0	0	1.32056	1.5094	GSTM2;TNFRSF12A;CBS;TP53INP1;DHCR7;CXCL16
Allograft Rejection	14/200	0.374534	0.655435	0	0	1.1266	1.10641	IL4R;TGFB1;CSF1;IL15;NCF4;WAS;CAPG;INHBB;IL2RG;HLA-E;IKBKB;FGR;CD7;IRF7
Angiogenesis	1936-03-01	0.3948	0.661118	0	0	1.35986	1.26382	S100A4;MSX1;SERPINA5
UV Response Up	11/158	0.404766	0.661118	0	0	1.11968	1.01269	NFKBIA;CDKN1C;BTG1;RRAD;HYAL2;EPHX1;CDK2;SLC6A12;MGAT1;HSPA2;MSX1
Pancreas Beta Cells	1940-03-01	0.462553	0.727207	0	0	1.21259	0.934898	PAX6;NKX6-1;NKX2-2
KRAS Signaling Up	13/200	0.487797	0.727207	0	0	1.03964	0.746314	MTMR10;GYPC;JUP;FLT4;TMEM176A;CXCR4;TNFRSF1B;IL2RG;ETV4;PSMB8;GPRC5B;APOD;CD37
PI3K/AKT/mTOR Signaling	7/105	0.489751	0.727207	0	0	1.06816	0.762517	CDKN1A;RPS6KA1;CDK2;CXCR4;IL2RG;TNFRSF1A;PAK4
Apical Surface	1944-03-01	0.526789	0.759196	0	0	1.09405	0.701238	SLC2A4;IL2RG;ADIPOR2
Bile Acid Metabolism	7/112	0.558969	0.782557	0	0	0.996578	0.57967	CYP27A1;HSD3B7;RXRA;SLCO1A2;BBOX1;ABCD1;RXRG
G2-M Checkpoint	12/200	0.60483	0.800991	0	0	0.953747	0.479552	CDC20;SLC7A5;MT2A;SMARCC1;DDX39A;CDKN2C;TGFB1;KIF5B;ABL1;E2F2;FANCC;MCM5
Glycolysis	12/200	0.60483	0.800991	0	0	0.953747	0.479552	ISG20;CHST6;ADORA2B;DDIT4;PGAM2;MXI1;CXCR4;AK4;PLOD1;B4GALT4;IER3;LHPP
Pperoxisome	6/104	0.64169	0.827442	0	0	0.914835	0.405867	HSD11B2;HSD3B7;SMARCC1;TSPO;ABCD1;RXRG
Myc Targets V2	1958-03-01	0.713298	0.859502	0	0	0.814955	0.275337	MCM5;MAP3K6;UNG
E2F Targets	11/200	0.715769	0.859502	0	0	0.868895	0.290557	CDC20;CDKN1A;DDX39A;CDKN2C;MCM7;POLD1;TIMELESS;CENPM;MCM5;TK1;UNG
Unfolded Protein Response	6/113	0.719175	0.859502	0	0	0.837482	0.276076	SLC7A5;BAG3;PSAT1;KIF5B;DDIT4;EIF4EBP1
Androgen Response	5/100	0.759079	0.885592	0	0	0.785934	0.216642	AZGP1;DBI;SGK1;NDRG1;FKBP5
Fatty Acid Metabolism	6/158	0.936155	0.999964	0	0	0.58812	0.0388008	TP53INP2;EPHX1;PPARA;ENO3;GLUL;ADIPOR2
KRAS Signaling Dn	8/200	0.938532	0.999964	0	0	0.620452	0.0393602	HSD11B2;TCF7L1;MYOT;NRIP2;COPZ2;EFHD1;SGK1;SOX10
Reactive Oxygen Species Pathway	1949-01-01	0.958279	0.999964	0	0	0.310887	0.013249	MBP
DNA Repair	5/150	0.962282	0.999964	0	0	0.513542	0.0197443	CDA;BCAM;POLD1;NME4;ADA
Myc Targets V1	5/200	0.995875	0.999964	0	0	0.380838	0.00157402	CDC20;SMARCC1;MCM7;CDK2;MCM5
Spermatogenesis	2/135	0.998432	0.999964	0	0	0.223558	0.000350854	TEKT2;HSPA2
Oxidative Phosphorylation	2/200	0.999964	0.999964	0	0	0.149643	5.3598e-06	TCIRG1;SLC25A20
Down DEGs (adj p<0.05)-Hallmark pathway
Term	Overlap	P-value	Adjusted P-value	Old P-value	Old Adjusted P-value	Odds Ratio	Combined Score	Genes
Oxidative Phosphorylation	83/200	2.75687e-10	1.37844e-08	0	0	2.57011	56.5727	GPI;ISCA1;COX7B;SLC25A3;HCCS;MRPL35;TOMM22;OPA1;NNT;IDH3B;TIMM17A;UQCRFS1;DLAT;ATP6V1E1;IDH3A;PDHX;ATP6V1G1;PHYH;ATP6AP1;MRPS22;NDUFC2;SDHA;ATP1B1;SDHB;AFG3L2;OXA1L;COX7A2L;NDUFS4;VDAC3;VDAC2;VDAC1;NDUFS1;UQCRC2;SLC25A5;SLC25A12;DLD;SLC25A11;SLC25A4;ISCU;FH;NDUFB8;OAT;UQCRB;NDUFB6;COX15;NDUFB5;NDUFB3;NDUFB2;MRPL15;UQCR10;TIMM10;MRPS30;COX5A;UQCRH;GRPEL1;MFN2;ATP6V1H;COX11;NDUFV1;ATP6V1D;ATP6V1C1;…
Myc Targets V1	69/200	2.44396e-05	0.000610991	0	0	1.90033	20.1801	YWHAE;SLC25A3;HSP90AB1;PWP1;PSMD8;EEF1B2;PSMD7;SNRPD2;YWHAQ;SNRPD1;SNRPD3;AP3S1;MRPL9;TXNL4A;ACP1;NCBP1;EIF1AX;VBP1;RAD23B;NME1;GNL3;PSMA6;PSMA1;TCP1;VDAC3;NHP2;MCM4;VDAC1;SNRPA1;HPRT1;MCM6;MCM2;PRPS2;HDAC2;PSMD14;CSTF2;ODC1;CUL1;NOLC1;COX5A;EXOSC7;PSMB2;PGK1;EIF4H;HNRNPA1;EIF4E;CCT4;RANBP1;XRCC6;NPM1;DUT;RRM1;SSB;NOP16;CBX3;GOT2;PA2G4;EIF2S1;SRPK1;PSMC6;COPS5;NDUFAB1;POLE3;HNRNPD;RNPS1;SSBP1;ABC…
Protein Secretion	38/96	6.21726e-05	0.00103621	0	0	2.35789	22.8376	NAPA;ARF1;VPS4B;GOSR2;CLTC;USO1;ICA1;CLTA;ATP1A1;RAB22A;NAPG;AP2S1;TMED2;ATP6V1H;AP3S1;DNM1L;AP2M1;SH3GL2;SEC31A;RAB2A;TPD52;ARFGEF1;ARFGEF2;BNIP3;STX7;GBF1;OCRL;AP2B1;STAM;SCAMP1;SOD1;TOM1L1;RER1;RAB14;ZW10;PPT1;VAMP4;PAM
mTORC1 Signaling	59/200	0.00658873	0.0823591	0	0	1.5052	7.5597	GPI;GSK3B;PITPNB;ARPC5L;ATP2A2;TMEM97;VLDLR;TM7SF2;ACTR3;ACTR2;TPI1;HMGCS1;SORD;ELOVL6;CACYBP;ACSL3;TUBG1;UCHL5;TUBA4A;ACLY;PSMA3;MCM4;HPRT1;ALDOA;EEF1E1;BCAT1;SKAP2;MCM2;RAB1A;PSMD12;TOMM40;NUFIP1;PSMD14;PSMD13;USO1;HMGCR;HSP90B1;RDH11;PGK1;SSR1;LTA4H;ATP6V1D;HSPA9;HSPA5;GOT1;SRD5A1;EDEM1;GSR;CYP51A1;ASNS;IMMT;GTF2H1;DHCR24;MLLT11;CCT6A;PSMC6;COPS5;PSMG1;LGMN
Myc Targets V2	21/58	0.00869463	0.0869463	0	0	2.03737	9.6674	PLK4;DUSP2;NPM1;NOP16;CBX3;SORD;NOLC1;IMP4;TMEM97;TFB2M;PA2G4;RABEPK;GNL3;BYSL;EXOSC5;NDUFAF4;MRTO4;MCM4;MPHOSPH10;FARSA;DCTPP1
Unfolded Protein Response	35/113	0.0148189	0.108736	0	0	1.6117	6.78823	EIF4A2;POP4;GOSR2;PARN;NOLC1;SDAD1;HSP90B1;EXOSC5;EXOSC9;SSR1;DNAJB9;EIF4E;EXOSC1;SEC31A;TSPYL2;HSPA9;TTC37;NPM1;HSPA5;EDEM1;DDX10;ASNS;EIF2S1;LSM4;YWHAZ;SPCS3;TUBB2A;SPCS1;DNAJA4;NHP2;SRPRA;SRPRB;HYOU1;ATP6V0D1;DCP2
Hedgehog Signaling	14/36	0.015223	0.108736	0	0	2.28284	9.55355	RTN1;LDB1;CRMP1;THY1;VLDLR;L1CAM;SHH;HEY1;RASA1;SLIT1;NF1;NRCAM;SCG2;CDK5R1
UV Response Dn	40/144	0.0541536	0.33846	0	0	1.38074	4.02614	CITED2;CELF2;GCNT1;FHL2;ICA1;PTPRM;PRDM2;VLDLR;ATP2C1;KALRN;SYNE1;RGS4;ATXN1;SIPA1L1;GRK5;PRKAR2B;AKT3;MAP2K5;CDON;CAP2;ABCC1;WDR37;MIOS;BDNF;PRKCE;MAGI2;DYRK1A;ATP2B1;MAPK14;ACVR2A;INPP4B;ATRN;ARHGEF9;PLCB4;SCN8A;RASA2;KIT;AGGF1;AMPH;MET
Spermatogenesis	35/135	0.146826	0.815702	0	0	1.25535	2.40839	DDX25;CHRM4;GFI1;HSPA4L;PEBP1;YBX2;PHF7;COIL;PHKG2;NEK2;TOPBP1;IL13RA2;ZC3H14;TCP11;CLVS1;IL12RB2;RPL39L;NPY5R;PARP2;GAD1;BRAF;HTR5A;PIAS2;SNAP91;TSN;THEG;ADCYAP1;CCNA1;CAMK4;GAPDHS;VDAC3;SCG5;SCG3;PSMG1;CDKN3
Reactive Oxygen Species Pathway	14/49	0.165069	0.825346	0	0	1.43373	2.58271	CDKN2D;PRNP;ABCC1;NDUFA6;GPX3;GSR;GLRX2;IPCEF1;MPO;ATOX1;SOD1;PRDX2;HMOX2;LAMTOR5
Pancreas Beta Cells	1940-11-01	0.243034	0.999996	0	0	1.35916	1.9226	PCSK2;PCSK1;SPCS1;PKLR;SST;STXBP1;AKT3;DCX;SRPRB;SYT13;INSM1
Fatty Acid Metabolism	36/158	0.416004	0.999996	0	0	1.05712	0.927155	FH;ODC1;RAP1GDS1;HCCS;ENO2;PTS;TDO2;AUH;RDH11;CA4;IDH3B;YWHAH;ACOT8;GABARAPL1;ADSL;PDHA1;HMGCS1;MDH1;MDH2;AADAT;CYP4A11;CIDEA;GAD2;ACSL4;DHCR24;SDHA;SUCLA2;ALDH1A1;SMS;ERP29;GAPDHS;SERINC1;ALDOA;DLD;BLVRA;METAP1
Androgen Response	23/100	0.426809	0.999996	0	0	1.06997	0.910995	TPD52;XRCC6;HMGCS1;HOMER2;XRCC5;GSR;STK39;SORD;DHCR24;ACSL3;PA2G4;HMGCR;CAMKK2;INPP4B;ALDH1A3;SPCS3;HERC3;ANKH;SMS;DNAJB9;PTK2B;GPD1L;SPDEF
PI3K/AKT/mTOR Signaling	23/105	0.530996	0.999996	0	0	1.00441	0.635791	ACTR3;GSK3B;ACTR2;ARF1;RALB;PRKAA2;CAB39;PRKCB;YWHAB;CLTC;PRKAG1;HSP90B1;MAPK10;MAPK9;MAPK8;CAMK4;UBE2N;PIN1;GRB2;PLCB1;MAP3K7;EIF4E;AP2M1
UV Response Up	34/158	0.56916	0.999996	0	0	0.981704	0.553282	RET;FEN1;TGFBRAP1;ENO2;RASGRP1;HSPA13;GLS;SULT1A1;RXRB;PPP1R2;HTR7;GRPEL1;AP2S1;PRKACA;NPTX2;ATP6V1C1;PARP2;GPX3;IGFBP2;PRKCD;ASNS;GGH;CDC5L;CCK;TUBA4A;PTPRD;OLFM1;EIF2S3;POLE3;PPT1;NPTXR;ALDOA;CDO1;SLC25A4
Pperoxisome	22/104	0.604713	0.999996	0	0	0.960517	0.483141	ACOT8;ABCC5;VPS4B;PEX11B;NR1I2;CACNA1B;ACSL4;DHCR24;SOD1;CDK7;STS;ATXN1;SLC25A17;MSH2;ERCC3;RDH11;ALDH1A1;LONP2;ITGB1BP1;SLC27A2;SLC25A4;YWHAH
E2F Targets	42/200	0.639713	0.999996	0	0	0.951405	0.425027	SLBP;PRPS1;POP7;PRKDC;DSCC1;CSE1L;NOLC1;HMGB3;PSIP1;STMN1;PMS2;PLK4;GINS1;RANBP1;XRCC6;DUT;RFC2;TUBB;PA2G4;TUBG1;EIF2S1;DCK;NME1;CIT;NUDT21;RAD51C;MSH2;ZW10;RPA3;UBE2T;BRMS1L;HNRNPD;MCM4;RAD1;TRIP13;MCM6;DCTPP1;SPC24;RAN;MAD2L1;CDKN3;MCM2
DNA Repair	30/150	0.736554	0.999996	0	0	0.894488	0.27351	FEN1;ARL6IP1;CSTF3;USP11;GMPR2;SNAPC5;MPC2;POLR2D;TMED2;STX3;RAE1;POLR2K;SF3A3;BCAP31;DUT;BRF2;RFC2;TAF13;GTF2H1;GTF2H3;NME1;NT5C3A;NUDT21;RRM2B;ERCC3;POLR3C;RPA3;HPRT1;EIF1B;CCNO
Bile Acid Metabolism	22/112	0.746864	0.999996	0	0	0.874688	0.255297	PEX16;ABCG8;PHYH;ABCA5;SLC23A1;NR1I2;DHCR24;CROT;PEX1;CYP46A1;NR3C2;SOD1;PEX7;ATXN1;AMACR;ALDH1A1;LONP2;HACL1;SLC27A2;ABCG4;PFKM;OPTN
KRAS Signaling Dn	40/200	0.76046	0.999996	0	0	0.894244	0.244872	RYR2;TENM2;THRB;CLSTN3;MAST3;NPY4R;PLAG1;ALOX12B;YBX2;MEFV;CACNA1F;KLK7;NUDT11;MFSD6;VPS50;SLC16A7;SYNPO;SNCB;SPTBN2;EPHA5;KCND1;SERPINB2;CAMK1D;ARPP21;SLC30A3;IGFBP2;ENTPD7;KRT5;WNT16;SSTR4;DLK2;CCNA1;P2RX6;NPHS1;MYO15A;KCNQ2;YPEL1;SIDT1;CLDN16;ABCG4
Apical Surface	1944-08-01	0.774683	0.999996	0	0	0.79537	0.203059	NTNG1;APP;RTN4RL1;SHROOM2;THY1;EFNA5;CX3CL1;DCBLD2
Glycolysis	39/200	0.811769	0.999996	0	0	0.866216	0.18064	PRPS1;CITED2;XYLT2;VLDLR;ENO2;ARPP19;HS6ST2;UGP2;FAM162A;STMN1;NDST3;CAPN5;PGK1;PDK3;PPFIA4;TPI1;MDH1;GOT1;HSPA5;MDH2;GLCE;PGAM1;TPBG;GFPT1;GOT2;SRD5A3;AKR1A1;SOD1;EXT1;PKM;GNPDA1;RRAGD;GAPDHS;PKP2;ALDOA;PAM;DLD;MET;POLR3K
Adipogenesis	38/200	0.855929	0.999996	0	0	0.838548	0.130451	RTN3;COX7B;RNF11;ABCB8;GHITM;MRPL15;UQCR10;GPHN;SULT1A1;GRPEL1;NKIRAS1;DHRS7B;DBT;G3BP2;UBQLN1;DNAJB9;DLAT;YWHAG;IDH3A;PTCD3;PHYH;NDUFA5;MDH2;GPX3;APLP2;CIDEA;IMMT;ELOVL6;SDHB;SOD1;CS;ACLY;COQ3;DHRS7;REEP5;NDUFAB1;ALDOA;DLD
Notch Signaling	1932-05-01	0.858386	0.999996	0	0	0.662735	0.1012	PSEN2;CUL1;DTX4;WNT2;SKP1
Mitotic Spindle	37/199	0.885917	0.999996	0	0	0.816292	0.0988795	CEP57;YWHAE;DOCK4;RABGAP1;KATNB1;KIF11;WASL;RASAL2;KLC1;CDC42;KIF3B;CDC27;CEP72;TLK1;NEK2;KIF3C;SYNPO;KIFAP3;WASF1;SPTAN1;MYH10;ARHGEF11;ARFGEF1;SHROOM2;SORBS2;TSC1;LRPPRC;TUBA4A;TPX2;CENPF;ALS2;RASA1;RASA2;ARHGEF3;NF1;RAB3GAP1;PAFAH1B1
KRAS Signaling Up	37/200	0.892724	0.999996	0	0	0.811232	0.0920572	SNAP25;PTPRR;SATB1;TOR1AIP2;CROT;HDAC9;IL1RL2;ANKH;FGF9;BTBD3;TSPAN7;EPB41L3;PRKG2;EPHB2;RABGAP1L;CDADC1;PTCD2;PEG3;ARG1;FUCA1;GABRA3;CIDEA;NAP1L2;BPGM;SNAP91;DCBLD2;BTC;ANO1;ALDH1A3;RBP4;PCP4;TMEM158;TSPAN13;SCG5;CCSER2;SCG3;AVL9
Apical Junction	36/200	0.922384	0.999996	0	0	0.784262	0.0633637	AMIGO1;AMIGO2;ATP1A3;ICAM5;THY1;WASL;PIK3CB;ADRA1B;CX3CL1;GNAI1;CDH8;MYL12B;ACTG1;CALB2;TRO;CDH3;AKT3;ADAM23;SLIT2;MYH10;YWHAH;SLC30A3;NEGR1;ACTN2;SHROOM2;TSC1;TUBG1;MAPK14;MAPK13;ARPC2;PPP2R2C;RASA1;EXOC4;NF1;SKAP2;ITGA9
G2-M Checkpoint	35/200	0.945498	0.999996	0	0	0.757632	0.04246	CUL5;ODC1;CUL1;NOLC1;HMGB3;KIF11;RASAL2;EFNA5;ORC5;SNRPD1;STMN1;CDC27;NEK2;E2F3;HMGN2;PLK4;PRMT5;HSPA8;SLC38A1;STIL;CDC7;LIG3;MAPK14;RAD23B;TPX2;UCK2;CENPF;NCL;NUP50;HNRNPD;MCM6;PAFAH1B1;MAD2L1;CDKN3;MCM2
Xenobiotic Metabolism	35/200	0.945498	0.999996	0	0	0.757632	0.04246	AHCY;SLC35B1;ATP2A2;SPINT2;TMEM97;CROT;CSAD;ARPP19;PTS;PGRMC1;NFS1;TKFC;TDO2;HNF4A;HACL1;ACP2;ACP1;GABARAPL1;GCKR;PMM1;ARG1;CYP4F2;GSS;GAD1;GSR;AP4B1;CYP26A1;RBP4;DHRS7;HPRT1;CYP2E1;HRG;BCAT1;CDO1;GART
Cholesterol Homeostasis	1974-11-01	0.950028	0.999996	0	0	0.624282	0.0320029	HMGCS1;CYP51A1;PDK3;MAL2;TMEM97;HMGCR;SREBF2;GNAI1;TM7SF2;ACTG1;LGMN
Wnt-beta Catenin Signaling	1942-05-01	0.967598	0.999996	0	0	0.483307	0.0159193	HDAC2;HEY1;PSEN2;CUL1;GNAI1
Angiogenesis	1936-04-01	0.969677	0.999996	0	0	0.4471	0.0137672	LRPAP1;APP;SLCO2A1;TNFRSF21
Apoptosis	26/161	0.971172	0.999996	0	0	0.687786	0.0201189	APP;RNASEL;SATB1;SLC20A1;PLPPR4;PSEN2;XIAP;ENO2;CASP9;PPP3R1;BCL2L10;PAK1;ANKH;DNM1L;SPTAN1;BCAP31;EGR3;GPX3;GSR;SOD1;CCNA1;MADD;PPT1;VDAC2;BCL2L2;DAP3
heme Metabolism	32/200	0.984416	0.999996	0	0	0.67972	0.0106759	ISCA1;IGSF3;NUDT4;CCDC28A;ADD2;PRDX2;NNT;CDC27;TSPAN5;BTRC;CDR2;FBXO9;ATP6V0A1;CTSB;SNCA;MPP1;DMTN;ACSL6;XPO7;ASNS;FBXO34;BPGM;GAPVD1;XK;SYNJ1;MKRN1;RANBP10;HAGH;YPEL5;OPTN;RHCE;BLVRA
Estrogen Response Late	31/200	0.990406	0.999996	0	0	0.654389	0.00630851	RET;MOCS2;ARL3;HSPA4L;SNX10;HR;CYP26B1;PRKAR2B;NRIP1;MEST;PLK4;DUSP2;STIL;EGR3;OPN3;HOMER2;DYNLT3;TPBG;SORD;COX6C;ASS1;OVOL2;MAPK13;OLFM1;CCNA1;PCP4;TSPAN13;NMU;HPRT1;MAPT;SLC27A2
Complement	30/200	0.994302	0.999996	0	0	0.629368	0.00359663	USP14;DOCK4;PREP;PLA2G7;RASGRP1;CASP9;VCPIP1;GNG2;HNF4A;LTA4H;CTSB;SERPINB2;HSPA5;ACTN2;PRKCD;HPCAL4;RBSN;ATOX1;PDP1;F7;F8;RABIF;CDH13;CALM3;GRB2;SCG3;ZFPM2;CALM1;LGMN;CDK5R1
TGF-beta Signaling	1954-05-01	0.995694	0.999996	0	0	0.364665	0.00157376	BMPR2;SLC20A1;SMURF1;XIAP;MAP3K7
Estrogen Response Early	28/200	0.998203	0.999996	0	0	0.580237	0.00104359	RET;ARL3;FHL2;HR;ADCY1;RASGRP1;CALB2;UGCG;SYNGR1;CYP26B1;INPP5F;TBC1D30;NRIP1;SH3BP5;EGR3;MREG;OPN3;BCL11B;DYNLT3;TPBG;KAZN;OVOL2;REEP1;OLFM1;SYT12;MPPED2;MAPT;SLC27A2
Myogenesis	27/200	0.999048	0.999996	0	0	0.556116	0.000529815	EIF4A2;CHRNA1;APP;VIPR1;PSEN2;SLN;SPTAN1;PPFIA4;SGCG;SPDEF;KCNH1;MEF2A;GABARAPL2;PRNP;ATP6AP1;ACTN2;TPM3;GPX3;REEP1;FABP3;MYL7;TNNT3;FKBP1B;CDH13;MAPRE3;CASQ1;PFKM
Coagulation	16/138	0.999386	0.999996	0	0	0.467669	0.000287018	SERPINB2;GDA;PEF1;USP11;PREP;CASP9;F8;RABIF;DCT;HNF4A;CAPN5;LTA4H;HRG;ISCU;LGMN;CTSB
Allograft Rejection	26/200	0.999515	0.999996	0	0	0.532285	0.000258391	GCNT1;UBE2D1;THY1;HDAC9;MRPL3;ST8SIA4;STAT4;MAP3K7;SOCS5;PRKCG;TPD52;NPM1;NOS2;PRKCB;STAT1;CRTAM;GLMN;CARTPT;ACVR2A;NME1;CD8A;UBE2N;CD47;BCAT1;ABCE1;EIF4G3
IL-2/STAT5 Signaling	25/199	0.999731	0.999996	0	0	0.511694	0.000137733	AHCY;CD83;BMPR2;ODC1;GPR83;LCLAT1;PDCD2L;COCH;PLAGL1;PENK;SH3BGRL2;PRNP;GABARAPL1;RABGAP1L;TNFRSF18;HOPX;CKAP4;TTC39B;UCK2;AMACR;SYT11;SNX14;RRAGD;TNFRSF21;CDC42SE2
Hypoxia	24/200	0.999887	0.999996	0	0	0.48547	5.50128e-05	TPD52;GPI;TPI1;PKLR;HSPA5;CITED2;TPBG;NEDD4L;VLDLR;ENO2;EXT1;UGP2;FAM162A;HAS1;NOCT;RRAGD;GAPDHS;PGK1;PDK3;IDS;ALDOA;PPARGC1A;PAM;PPFIA4
p53 Pathway	23/200	0.999947	0.999996	0	0	0.462477	2.45174e-05	TSPYL2;APP;CSRNP2;HDAC3;PMM1;FBXW7;GLS2;PLK2;FUCA1;ABCC5;HSPA4L;RNF19B;BLCAP;HINT1;RAD51C;FAM162A;CDH13;NUDT15;FGF13;IER5;ISCU;ZNF365;CDK5R1
Epithelial Mesenchymal Transition	19/200	0.999994	0.999996	0	0	0.373163	2.29966e-06	MAGEE1;BDNF;FUCA1;COL12A1;TPM1;IGFBP2;THY1;ENO2;PVR;PTHLH;RGS4;BASP1;SLIT3;SLIT2;SCG2;MEST;SGCG;PFN2;CAP2
TNF-alpha Signaling via NF-kB	16/200	0.999995	0.999996	0	0	0.308846	1.57187e-06	DUSP4;EGR1;DUSP2;EGR3;SERPINB2;CD83;PLK2;RNF19B;ATP2B1;PANX1;TUBB2A;KLF9;SLC16A6;PHLDA2;IER5;B4GALT5
Inflammatory Response	16/200	0.999995	0.999996	0	0	0.308846	1.57187e-06	NPFFR2;TPBG;KCNA3;ATP2A2;ATP2B1;MEFV;ATP2C1;PVR;RASGRP1;CX3CL1;ACVR2A;DCBLD2;KCNMB2;VIP;ROS1;MET
Interferon Gamma Response	10/200	0.999995	0.999996	0	0	0.186603	9.43041e-07	PSMA3;EIF4E3;PSMB2;STAT1;ST8SIA4;STAT4;ST3GAL5;ADAR;BPGM;HERC6
Interferon Alpha Response	1997-04-01	0.999996	0.999996	0	0	0.153239	6.38536e-07	PSMA3;ADAR;CD47;HERC6
IL-6/JAK/STAT3 Signaling	1987-03-01	0.999996	0.999996	0	0	0.127288	5.12663e-07	STAT1;GRB2;TNFRSF21

## Sheet: 1d
Figure 1d. List of common transcription factors predicted from DEGs enriched in the oxidative phosphorylation pathway
Overlap Results
Collection(s):	TFT:TFT_LEGACY
# overlaps shown:	10
# genesets in collections:	610
# genes in comparison (n):	83
# genes in universe (N):	43414
Gene Set Name	# Genes in Gene Set (K)	Description	# Genes in Overlap (k)	k/K	p-value	FDR q-value
TGACCTY_ERR1_Q2	1065	Genes having at least one occurrence of the highly conserved motif M25 TGACCTY in the regions spanning 4 kb centered on their transcription starting sites [-2kb, +2kb]. This matches the ESRRA [GeneSymbol=ESRRA] transcription factor binding site V$ERR1_Q2 (v7.4 TRANSFAC).	28	0.0263	1.63e-24	9.92e-22
TGACCTTG_SF1_Q6	253	Genes having at least one occurrence of the highly conserved motif M38 TGACCTTG in the regions spanning 4 kb centered on their transcription starting sites [-2kb, +2kb]. This matches the SF1 [GeneSymbol=SF1] transcription factor binding site V$SF1_Q6 (v7.4 TRANSFAC).	12	0.0474	7.93e-14	2.42e-11
SF1_Q6	260	Genes having at least one occurrence of the motif TGRCCTTG in the regions spanning 4 kb centered on their transcription starting sites [-2kb, +2kb]. This matches the SF1 [GeneSymbol=SF1] transcription factor binding site V$SF1_Q6 (v7.4 TRANSFAC).	11	0.0423	3.17e-12	6.45e-10
ERR1_Q2	267	Genes having at least one occurrence of the motif NNNTNAAGGTCANN in the regions spanning 4 kb centered on their transcription starting sites [-2kb, +2kb]. This matches the ESRRA [GeneSymbol=ESRRA] transcription factor binding site V$ERR1_Q2 (v7.4 TRANSFAC).	11	0.0412	4.23e-12	6.45e-10
ER_Q6_02	259	Genes having at least one occurrence of the motif NAGGTCANNNY in the regions spanning 4 kb centered on their transcription starting sites [-2kb, +2kb]. This matches the ESR1 [GeneSymbol=ESR1] transcription factor binding site V$ER_Q6_02 (v7.4 TRANSFAC).	9	0.0347	1.86e-09	2.27e-07
TMTCGCGANR_UNKNOWN	166	Genes having at least one occurrence of the highly conserved motif M8 TMTCGCGANR in the regions spanning 4 kb centered on their transcription starting sites [-2kb,+2kb]. The motif does not match any known transcription factor binding site.	6	0.0361	8.44e-07	8.59e-05
ER_Q6_01	280	Genes having at least one occurrence of the motif KDMAYYNTGACCT in the regions spanning 4 kb centered on their transcription starting sites [-2kb, +2kb]. This matches the ESR1 [GeneSymbol=ESR1] transcription factor binding site V$ER_Q6_01 (v7.4 TRANSFAC).	6	0.0214	1.7e-05	0.00148
SCGGAAGY_ELK1_02	1242	Genes having at least one occurrence of the highly conserved motif M3 SCGGAAGY in the regions spanning 4 kb centered on their transcription starting sites [-2kb, +2kb]. This matches the ELK1 [GeneSymbol=ELK1] transcription factor binding site V$ELK1_02 (v7.4 TRANSFAC).	11	0.0089	2.47e-05	0.00188
ELK1_02	256	Genes having at least one occurrence of the motif NNNNCCGGAARTNN in the regions spanning 4 kb centered on their transcription starting sites [-2kb, +2kb]. This matches the ELK1 [GeneSymbol=ELK1] transcription factor binding site V$ELK1_02 (v7.4 TRANSFAC).	5	0.0195	0.000137	0.00927
NRF2_01	273	Genes having at least one occurrence of the motif ACCGGAAGNG in the regions spanning 4 kb centered on their transcription starting sites [-2kb, +2kb]. This matches the GABPB1 [GeneSymbol=GABPB1] transcription factor binding site V$NRF2_01 (v7.4 TRANSFAC).	5	0.0183	0.000184	0.0113
Gene/Gene Set Overlap Matrix
Entrez Gene Id	Gene Symbol	Gene Description	TGACCTY_ERR1_Q2	TGACCTTG_SF1_Q6	SF1_Q6	ERR1_Q2	ER_Q6_02	TMTCGCGANR_UNKNOWN	ER_Q6_01	SCGGAAGY_ELK1_02	ELK1_02	NRF2_01
26521	TIMM8B	translocase of inner mitochondrial membrane 8 homolog B [Source:HGNC Symbol;Acc:HGNC:11818]	TGACCTY_ERR1_Q2	TGACCTTG_SF1_Q6	SF1_Q6	ERR1_Q2					ELK1_02	NRF2_01
7417	VDAC2	voltage dependent anion channel 2 [Source:HGNC Symbol;Acc:HGNC:12672]	TGACCTY_ERR1_Q2	TGACCTTG_SF1_Q6	SF1_Q6	ERR1_Q2
10939	AFG3L2	AFG3 like matrix AAA peptidase subunit 2 [Source:HGNC Symbol;Acc:HGNC:315]	TGACCTY_ERR1_Q2	TGACCTTG_SF1_Q6	SF1_Q6	ERR1_Q2
10651	MTX2	metaxin 2 [Source:HGNC Symbol;Acc:HGNC:7506]	TGACCTY_ERR1_Q2	TGACCTTG_SF1_Q6	SF1_Q6		ER_Q6_02			SCGGAAGY_ELK1_02	ELK1_02
3419	IDH3A	isocitrate dehydrogenase (NAD(+)) 3 catalytic subunit alpha [Source:HGNC Symbol;Acc:HGNC:5384]	TGACCTY_ERR1_Q2	TGACCTTG_SF1_Q6	SF1_Q6		ER_Q6_02
10989	IMMT	inner membrane mitochondrial protein [Source:HGNC Symbol;Acc:HGNC:6047]	TGACCTY_ERR1_Q2	TGACCTTG_SF1_Q6	SF1_Q6				ER_Q6_01		ELK1_02
1431	CS	citrate synthase [Source:HGNC Symbol;Acc:HGNC:2422]	TGACCTY_ERR1_Q2	TGACCTTG_SF1_Q6	SF1_Q6
481	ATP1B1	ATPase Na+/K+ transporting subunit beta 1 [Source:HGNC Symbol;Acc:HGNC:804]	TGACCTY_ERR1_Q2	TGACCTTG_SF1_Q6	SF1_Q6
8050	PDHX	pyruvate dehydrogenase complex component X [Source:HGNC Symbol;Acc:HGNC:21350]	TGACCTY_ERR1_Q2	TGACCTTG_SF1_Q6	SF1_Q6
3313	HSPA9	heat shock protein family A (Hsp70) member 9 [Source:HGNC Symbol;Acc:HGNC:5244]	TGACCTY_ERR1_Q2	TGACCTTG_SF1_Q6		ERR1_Q2
29796	UQCR10	ubiquinol-cytochrome c reductase, complex III subunit X [Source:HGNC Symbol;Acc:HGNC:30863]	TGACCTY_ERR1_Q2	TGACCTTG_SF1_Q6
4711	NDUFB5	NADH:ubiquinone oxidoreductase subunit B5 [Source:HGNC Symbol;Acc:HGNC:7700]	TGACCTY_ERR1_Q2	TGACCTTG_SF1_Q6
6390	SDHB	succinate dehydrogenase complex iron sulfur subunit B [Source:HGNC Symbol;Acc:HGNC:10681]	TGACCTY_ERR1_Q2		SF1_Q6	ERR1_Q2
1349	COX7B	cytochrome c oxidase subunit 7B [Source:HGNC Symbol;Acc:HGNC:2291]	TGACCTY_ERR1_Q2			ERR1_Q2	ER_Q6_02	TMTCGCGANR_UNKNOWN
292	SLC25A5	solute carrier family 25 member 5 [Source:HGNC Symbol;Acc:HGNC:10991]	TGACCTY_ERR1_Q2			ERR1_Q2			ER_Q6_01	SCGGAAGY_ELK1_02
23479	ISCU	iron-sulfur cluster assembly enzyme [Source:HGNC Symbol;Acc:HGNC:29882]	TGACCTY_ERR1_Q2			ERR1_Q2
7385	UQCRC2	ubiquinol-cytochrome c reductase core protein 2 [Source:HGNC Symbol;Acc:HGNC:12586]	TGACCTY_ERR1_Q2			ERR1_Q2
5250	SLC25A3	solute carrier family 25 member 3 [Source:HGNC Symbol;Acc:HGNC:10989]	TGACCTY_ERR1_Q2				ER_Q6_02
4698	NDUFA5	NADH:ubiquinone oxidoreductase subunit A5 [Source:HGNC Symbol;Acc:HGNC:7688]	TGACCTY_ERR1_Q2				ER_Q6_02
10128	LRPPRC	leucine rich pentatricopeptide repeat containing [Source:HGNC Symbol;Acc:HGNC:15714]	TGACCTY_ERR1_Q2				ER_Q6_02
2271	FH	fumarate hydratase [Source:HGNC Symbol;Acc:HGNC:3700]	TGACCTY_ERR1_Q2				ER_Q6_02
291	SLC25A4	solute carrier family 25 member 4 [Source:HGNC Symbol;Acc:HGNC:10990]	TGACCTY_ERR1_Q2					TMTCGCGANR_UNKNOWN		SCGGAAGY_ELK1_02
4709	NDUFB3	NADH:ubiquinone oxidoreductase subunit B3 [Source:HGNC Symbol;Acc:HGNC:7698]	TGACCTY_ERR1_Q2						ER_Q6_01
7388	UQCRH	ubiquinol-cytochrome c reductase hinge protein [Source:HGNC Symbol;Acc:HGNC:12590]	TGACCTY_ERR1_Q2							SCGGAAGY_ELK1_02	ELK1_02	NRF2_01
4190	MDH1	malate dehydrogenase 1 [Source:HGNC Symbol;Acc:HGNC:6970]	TGACCTY_ERR1_Q2
1737	DLAT	dihydrolipoamide S-acetyltransferase [Source:HGNC Symbol;Acc:HGNC:2896]	TGACCTY_ERR1_Q2
4942	OAT	ornithine aminotransferase [Source:HGNC Symbol;Acc:HGNC:8091]	TGACCTY_ERR1_Q2
5018	OXA1L	OXA1L mitochondrial inner membrane protein [Source:HGNC Symbol;Acc:HGNC:8526]	TGACCTY_ERR1_Q2
8803	SUCLA2	succinate-CoA ligase ADP-forming subunit beta [Source:HGNC Symbol;Acc:HGNC:11448]			SF1_Q6	ERR1_Q2
7416	VDAC1	voltage dependent anion channel 1 [Source:HGNC Symbol;Acc:HGNC:12669]				ERR1_Q2
1345	COX6C	cytochrome c oxidase subunit 6C [Source:HGNC Symbol;Acc:HGNC:2285]					ER_Q6_02
9377	COX5A	cytochrome c oxidase subunit 5A [Source:HGNC Symbol;Acc:HGNC:2267]					ER_Q6_02
1353	COX11	cytochrome c oxidase copper chaperone COX11 [Source:HGNC Symbol;Acc:HGNC:2261]						TMTCGCGANR_UNKNOWN
8402	SLC25A11	solute carrier family 25 member 11 [Source:HGNC Symbol;Acc:HGNC:10981]						TMTCGCGANR_UNKNOWN
4191	MDH2	malate dehydrogenase 2 [Source:HGNC Symbol;Acc:HGNC:6971]						TMTCGCGANR_UNKNOWN
7419	VDAC3	voltage dependent anion channel 3 [Source:HGNC Symbol;Acc:HGNC:12674]						TMTCGCGANR_UNKNOWN
9167	COX7A2L	cytochrome c oxidase subunit 7A2 like [Source:HGNC Symbol;Acc:HGNC:2289]							ER_Q6_01
23530	NNT	nicotinamide nucleotide transhydrogenase [Source:HGNC Symbol;Acc:HGNC:7863]							ER_Q6_01
5160	PDHA1	pyruvate dehydrogenase E1 subunit alpha 1 [Source:HGNC Symbol;Acc:HGNC:8806]							ER_Q6_01
4719	NDUFS1	NADH:ubiquinone oxidoreductase core subunit S1 [Source:HGNC Symbol;Acc:HGNC:7707]								SCGGAAGY_ELK1_02	ELK1_02
51382	ATP6V1D	ATPase H+ transporting V1 subunit D [Source:HGNC Symbol;Acc:HGNC:13527]								SCGGAAGY_ELK1_02		NRF2_01
1355	COX15	cytochrome c oxidase assembly homolog COX15 [Source:HGNC Symbol;Acc:HGNC:2263]								SCGGAAGY_ELK1_02		NRF2_01
56993	TOMM22	translocase of outer mitochondrial membrane 22 [Source:HGNC Symbol;Acc:HGNC:18002]								SCGGAAGY_ELK1_02		NRF2_01
3052	HCCS	holocytochrome c synthase [Source:HGNC Symbol;Acc:HGNC:4837]								SCGGAAGY_ELK1_02
26519	TIMM10	translocase of inner mitochondrial membrane 10 [Source:HGNC Symbol;Acc:HGNC:11814]								SCGGAAGY_ELK1_02
51606	ATP6V1H	ATPase H+ transporting V1 subunit H [Source:HGNC Symbol;Acc:HGNC:18303]								SCGGAAGY_ELK1_02
6389	SDHA	succinate dehydrogenase complex flavoprotein subunit A [Source:HGNC Symbol;Acc:HGNC:10680]
4724	NDUFS4	NADH:ubiquinone oxidoreductase subunit S4 [Source:HGNC Symbol;Acc:HGNC:7711]
529	ATP6V1E1	ATPase H+ transporting V1 subunit E1 [Source:HGNC Symbol;Acc:HGNC:857]
4714	NDUFB8	NADH:ubiquinone oxidoreductase subunit B8 [Source:HGNC Symbol;Acc:HGNC:7703]
1738	DLD	dihydrolipoamide dehydrogenase [Source:HGNC Symbol;Acc:HGNC:2898]
4700	NDUFA6	NADH:ubiquinone oxidoreductase subunit A6 [Source:HGNC Symbol;Acc:HGNC:7690]
54205	CYCS	cytochrome c, somatic [Source:HGNC Symbol;Acc:HGNC:19986]
2821	GPI	glucose-6-phosphate isomerase [Source:HGNC Symbol;Acc:HGNC:4458]
10440	TIMM17A	translocase of inner mitochondrial membrane 17A [Source:HGNC Symbol;Acc:HGNC:17315]
80273	GRPEL1	GrpE like 1, mitochondrial [Source:HGNC Symbol;Acc:HGNC:19696]
9927	MFN2	mitofusin 2 [Source:HGNC Symbol;Acc:HGNC:16877]
54704	PDP1	pyruvate dehydrogenase phosphatase catalytic subunit 1 [Source:HGNC Symbol;Acc:HGNC:9279]
4708	NDUFB2	NADH:ubiquinone oxidoreductase subunit B2 [Source:HGNC Symbol;Acc:HGNC:7697]
10884	MRPS30	mitochondrial ribosomal protein S30 [Source:HGNC Symbol;Acc:HGNC:8769]
8604	SLC25A12	solute carrier family 25 member 12 [Source:HGNC Symbol;Acc:HGNC:10982]
7386	UQCRFS1	ubiquinol-cytochrome c reductase, Rieske iron-sulfur polypeptide 1 [Source:HGNC Symbol;Acc:HGNC:12587]
3420	IDH3B	isocitrate dehydrogenase (NAD(+)) 3 non-catalytic subunit beta [Source:HGNC Symbol;Acc:HGNC:5385]
9550	ATP6V1G1	ATPase H+ transporting V1 subunit G1 [Source:HGNC Symbol;Acc:HGNC:864]
537	ATP6AP1	ATPase H+ transporting accessory protein 1 [Source:HGNC Symbol;Acc:HGNC:868]
4723	NDUFV1	NADH:ubiquinone oxidoreductase core subunit V1 [Source:HGNC Symbol;Acc:HGNC:7716]
4718	NDUFC2	NADH:ubiquinone oxidoreductase subunit C2 [Source:HGNC Symbol;Acc:HGNC:7706]
7381	UQCRB	ubiquinol-cytochrome c reductase binding protein [Source:HGNC Symbol;Acc:HGNC:12582]
36	ACADSB	acyl-CoA dehydrogenase short/branched chain [Source:HGNC Symbol;Acc:HGNC:91]
528	ATP6V1C1	ATPase H+ transporting V1 subunit C1 [Source:HGNC Symbol;Acc:HGNC:856]
81689	ISCA1	iron-sulfur cluster assembly 1 [Source:HGNC Symbol;Acc:HGNC:28660]
4697	NDUFA4	NDUFA4 mitochondrial complex associated [Source:HGNC Symbol;Acc:HGNC:7687]
4704	NDUFA9	NADH:ubiquinone oxidoreductase subunit A9 [Source:HGNC Symbol;Acc:HGNC:7693]
2806	GOT2	glutamic-oxaloacetic transaminase 2 [Source:HGNC Symbol;Acc:HGNC:4433]
4706	NDUFAB1	NADH:ubiquinone oxidoreductase subunit AB1 [Source:HGNC Symbol;Acc:HGNC:7694]
4835	NQO2	N-ribosyldihydronicotinamide:quinone dehydrogenase 2 [Source:HGNC Symbol;Acc:HGNC:7856]
1352	COX10	cytochrome c oxidase assembly factor heme A:farnesyltransferase COX10 [Source:HGNC Symbol;Acc:HGNC:2260]
29088	MRPL15	mitochondrial ribosomal protein L15 [Source:HGNC Symbol;Acc:HGNC:14054]
4712	NDUFB6	NADH:ubiquinone oxidoreductase subunit B6 [Source:HGNC Symbol;Acc:HGNC:7701]
4976	OPA1	OPA1 mitochondrial dynamin like GTPase [Source:HGNC Symbol;Acc:HGNC:8140]
51318	MRPL35	mitochondrial ribosomal protein L35 [Source:HGNC Symbol;Acc:HGNC:14489]
5264	PHYH	phytanoyl-CoA 2-hydroxylase [Source:HGNC Symbol;Acc:HGNC:8940]
56945	MRPS22	mitochondrial ribosomal protein S22 [Source:HGNC Symbol;Acc:HGNC:14508]

## Sheet: 1f
Figure 1f. Percentage of MAP2+ Neurons with nuclear ERRa singals
Group	Sex	ApoE	Sample	Technical replicate	Percentage			Test for normal distribution
ND	M	33	5830	1	81.1761			D'Agostino & Pearson test
				2	57.9912			K2	9.96914	3.99929	3.81251	1.55621
				3	66.3969			P value	0.00684272	0.135383	0.148636	0.459276
				4	68.4986			Passed normality test (alpha=0.05)?	No	Yes	Yes	Yes
				5	59.1018			P value summary	**	ns	ns	ns
				6	84.4515
				7	97.3635			Table Analyzed	% nuclear ERRa MAP2
				8	98.2978
				9	99.4576			Kruskal-Wallis test
				10	51.8119			P value	<0.000000000000001
ND	M	33	5755	1	82.3379			Exact or approximate P value?	Approximate
				2	90.3627			P value summary	****
				3	62.5175			Do the medians vary signif. (P < 0.05)?	Yes
				4	59.4105			Number of groups	4
				5	69.3852			Kruskal-Wallis statistic	84.5677
				6	59.6856
				7	91.6347			Data summary
				8	67.6			Number of treatments (columns)	4
				9	95.9622			Number of values (total)	160
				10	96.6952
ND	M	33	5661	1	88.0559			Number of families	1
				2	74.8448			Number of comparisons per family	6
				3	82.584			Alpha	0.05
				4	90.2669
				5	62.3567			Dunn's multiple comparisons test	Mean rank diff.	Significant?	Summary	Adjusted P Value
				6	72.2959			Male ND vs. Male LOAD	35.275	Yes	**	0.00397183	A-B
				7	89.1423			Male ND vs. Female ND	32.975	Yes	**	0.0087497	A-C
				8	89.0761			Male ND vs. Female LOAD	93.55	Yes	****	<0.000000000000001	A-D
				9	88.4646			Male LOAD vs. Female ND	-2.3	No	ns	>0.999999999999999	B-C
				10	92.0926			Male LOAD vs. Female LOAD	58.275	Yes	****	1.11368e-07	B-D
ND	M	33	5840	1	87.5208			Female ND vs. Female LOAD	60.575	Yes	****	3.0048e-08	C-D
				2	67.9477
				3	95.5472			Test details	Mean rank 1	Mean rank 2	Mean rank diff.	n1	n2	Z
				4	97.6528			Male ND vs. Male LOAD	120.95	85.675	35.275	40	40	3.40486
				5	67.8481			Male ND vs. Female ND	120.95	87.975	32.975	40	40	3.18286
				6	73.3789			Male ND vs. Female LOAD	120.95	27.4	93.55	40	40	9.02977
				7	92.8095			Male LOAD vs. Female ND	85.675	87.975	-2.3	40	40	0.222004
				8	98.6687			Male LOAD vs. Female LOAD	85.675	27.4	58.275	40	40	5.6249
				9	90.8437			Female ND vs. Female LOAD	87.975	27.4	60.575	40	40	5.84691
				10	80.1755
LOAD	M	33	4512	1	68.7521			Compact letter display
				2	91.0585			Male ND	A
				3	51.0097			Male LOAD	B
				4	99.1559			Female ND	B
				5	70.474			Female LOAD	C
				6	94.7675
				7	83.7172
				8	86.8944
				9	60.0268
				10	76.8867
LOAD	M	33	1946	1	70.353
				2	84.516
				3	92.5173
				4	72.1106
				5	72.9627
				6	55.267
				7	97.0421
				8	68.8134
				9	62.9652
				10	55.561
LOAD	M	34	5697	1	56.5884
				2	54.1367
				3	57.9137
				4	53.2963
				5	73.0447
				6	48.1629
				7	43.474
				8	97.0487
				9	53.0563
				10	45.3935
LOAD	M	34	5195	1	52.5174
				2	56.9185
				3	51.6769
				4	62.284
				5	58.8982
				6	62.506
				7	43.9377
				8	63.1452
				9	65.9671
				10	53.9493
ND	F	33	4921	1	55.9725
				2	51.5219
				3	76.0872
				4	69.1365
				5	61.0545
				6	72.627
				7	51.4935
				8	67.6097
				9	75.5581
				10	63.935
ND	F	33	5604	1	72.1685
				2	61.7737
				3	72.1812
				4	68.7055
				5	58.416
				6	64.7576
				7	66.0769
				8	59.0238
				9	71.3442
				10	51.1027
ND	F	33	5572	1	75.5579
				2	72.4424
				3	80.6307
				4	75.4135
				5	80.6665
				6	81.1898
				7	63.7597
				8	69.5541
				9	79.5542
				10	54.9077
ND	F	34	4789	1	63.4236
				2	54.9238
				3	66.4191
				4	58.742
				5	55.7541
				6	68.7914
				7	58.5628
				8	53.5254
				9	65.2866
				10	61.1262
LOAD	F	33	5007	1	54.9305
				2	60.2044
				3	53.9915
				4	47.4033
				5	61.709
				6	34.3167
				7	46.4038
				8	39.2389
				9	56.127
				10	46.9855
LOAD	F	34	5504	1	58.0905
				2	32.2113
				3	60.4948
				4	42.4648
				5	45.0629
				6	40.5648
				7	50.6847
				8	43.1873
				9	42.7965
				10	64.5652
LOAD	F	34	4693	1	54.1853
				2	40.4747
				3	31.7847
				4	48.3136
				5	39.8849
				6	30.0196
				7	47.3694
				8	33.3523
				9	20.3455
				10	31.2353
LOAD	F	44	5224	1	36.7817
				2	47.4355
				3	34.2782
				4	29.9171
				5	37.4582
				6	40.4135
				7	36.4544
				8	26.4542
				9	30.5144
				10	32.0211

## Sheet: 2a
Figure 2a. Average length of estrous cycle (days)
	Vehicle																									VCD
	BATCH 1					BATCH 2					BATCH 3					BATCH 4					BATCH 5					BATCH 1					BATCH 2					BATCH 3					BATCH 4					BATCH 5
Cycle number	1	2	3	4	5	1	2	3	4	5	1	2	3	4	5	1	2	3	4	5	1	2	3	4	5	1	2	3	4	5	1	2	3	4	5	1	2	3	4	5	1	2	3	4	5	1	2	3	4
1	5	5	5	6	7	5	7	7	5	7	5	5	5	5	7	5	7	6	5	7	7	6	5	5	7	6	6	5	6	5	5	5	6	7	7	5	6	7	7	5	5	7	6	7	7	7	5	7	7
2	6	6	5	7	7	6	7	7	6	6	5	5	5	7	7	5	5	5	5	6	5	7	7	5	6	6	6	6	5	6	4	6	5	6	5	6	4	5	6	6	6	5	6	7	6	7	7	5	6
3	5	5	6	7	5	6	7	7	5	6	6	5	5	6	5	5	7	7	7	7	5	7	7	7	6	6	6	5	6	5	6	6	5	7	7	6	6	7	7	7	5	7	7	6	7	7	5	6	6
4	6	6	5	7	5	7	7	6	7	5	5	5	6	6	5	6	7	6	6	6	6	6	7	7	5	7	5	5	6	7	5	5	6	6	7	5	5	5	6	6	5	6	7	5	5	7	7	7	6
5	6	6	5	6	5	6	7	5	6	7	5	7	6	6	6	6	5	5	7	6	7	5	5	7	6	6	7	7	5	6	6	6	5	5	6	6	6	6	7	5	7	7	7	7	7	6	7	7	7
6	5	5	5	5	5	6	6	7	5	6	5	5	7	6	5	7	6	5	5	6	5	7	5	7	5	7	8	8	6	6	6	8	6	6	7	6	6	6	6	7	6	8	6	8	7	6	7	6	8
7	5	7	5	7	7	7	6	5	5	7	7	7	5	7	5	5	6	5	7	6	6	5	6	7	6	7	9	9	8	9	7	9	9	8	7	7	8	7	9	9	8	9	9	7	8	9	9	9	9
8	4	7	5	5	6	5	5	7	5	5	6	7	5	6	5	5	5	6	6	7	7	7	5	6	5	9	8	10	10	10	10	10	8	9	9	9	8	10	10	9	9	10	10	10	8	8	10	9	10
9	5	6	5	7	5	6	7	7	7	7	5	5	7	7	6	7	7	5	5	7	6	6	7	7	6	8	8	8	9	9	9	9	10	10	10	9	8	10	8	8	10	8	10	8	8	8	8	10	8
10	6	6	7	6	5	5	5	7	6	7	6	5	7	6	6	5	5	6	6	5	5	5	7	5	6	11	10	8	11	9	11	11	9	8	8	9	9	11	10	11	10	8	8	10	8	8	9	10	11
11	6	7	7	6	7	7	7	6	6	5	6	5	5	5	6	6	5	5	7	7	7	7	6	5	5	9	11	8	10	11	8	8	11	11	8	10	8	8	8	10	10	10	8	8	11	10	10	11	8
12	5	5	7	7	7	6	5	5	6	7	6	6	6	5	5	5	6	7	7	7	7	6	5	5	5	9	12	9	11	9	11	9	10	9	9	12	10	10	10	11	12	9	9	10	12	10	11	10	9
13	4	5	5	6	7	7	6	7	5	7	6	6	5	5	5	7	7	7	5	6	7	6	7	6	5	9	10	11	11	11	11	9	11	9	9	10	10	11	9	10	10	11	9	10	9	9	11	10	11
14	5	7	7	7	5	5	5	7	7	5	7	6	6	7	5	7	6	5	5	7	6	6	7	6	5	8	11	8	11	8	11	9	9	11	9	10	10	10	10	11	8	10	10	10	8	10	8	9	8
Two-way ANOVA	Ordinary
Alpha	0.05
Source of Variation	% of total variation	P value	P value summary	Significant?
Interaction	21.2526	<0.000000000000001	****	Yes
Row Factor	21.9749	<0.000000000000001	****	Yes
Column Factor	32.5721	<0.000000000000001	****	Yes
ANOVA table	SS	DF	MS	F (DFn, DFd)	P value
Interaction	484.55	13	37.2731	F (13, 672) = 45.3956569746043	P<0.000000000000001
Row Factor	501.019	13	38.5399	F (13, 672) = 46.9385351490615	P<0.000000000000001
Column Factor	742.63	1	742.63	F (1, 672) = 904.464549804263	P<0.000000000000001
Residual	551.76	672	0.821071
Difference between column means
Mean of Vehicle	5.93143
Mean of Treatment	7.99143
Difference between means	-2.06
SE of difference	0.068497
95% CI of difference	-2.19449385489831 to -1.92550614510169
Data summary
Number of columns (Column Factor)	2
Number of rows (Row Factor)	14
Number of values	700
Compare each cell mean with the other cell mean in that row
Number of families	1
Number of comparisons per family	14
Alpha	0.05
Šídák's multiple comparisons test	Mean Diff.	95.00% CI of diff.	Below threshold?	Summary	Adjusted P Value
Vehicle - Treatment
Cycle 1	-0.2	-0.947492874771012 to 0.547492874771011	No	ns	0.999666
Cycle 2	0.16	-0.587492874771011 to 0.907492874771012	No	ns	0.999976
Cycle 3	-0.08	-0.827492874771012 to 0.667492874771011	No	ns	1
Cycle 4	0.12	-0.627492874771011 to 0.867492874771012	No	ns	0.999999
Cycle 5	-0.36	-1.10749287477101 to 0.387492874771011	No	ns	0.913772
Cycle 6	-1.12	-1.86749287477101 to -0.372507125228989	Yes	***	0.000201442
Cycle 7	-2.28	-3.02749287477101 to -1.53250712522899	Yes	****	<0.000000000000001
Cycle 8	-3.6	-4.34749287477101 to -2.85250712522899	Yes	****	<0.000000000000001
Cycle 9	-2.64	-3.38749287477101 to -1.89250712522899	Yes	****	<0.000000000000001
Cycle 10	-3.68	-4.42749287477101 to -2.93250712522899	Yes	****	<0.000000000000001
Cycle 11	-3.4	-4.14749287477101 to -2.65250712522899	Yes	****	<0.000000000000001
Cycle 12	-4.28	-5.02749287477101 to -3.53250712522899	Yes	****	<0.000000000000001
Cycle 13	-4.04	-4.78749287477101 to -3.29250712522899	Yes	****	<0.000000000000001
Cycle 14	-3.44	-4.18749287477101 to -2.69250712522899	Yes	****	<0.000000000000001
Test details	Mean 1	Mean 2	Mean Diff.	SE of diff.	N1	N2	t	DF
Vehicle - Treatment
Cycle 1	5.84	6.04	-0.2	0.256292	25	25	0.780359	672
Cycle 2	5.92	5.76	0.16	0.256292	25	25	0.624287	672
Cycle 3	6.04	6.12	-0.08	0.256292	25	25	0.312144	672
Cycle 4	6	5.88	0.12	0.256292	25	25	0.468215	672
Cycle 5	5.92	6.28	-0.36	0.256292	25	25	1.40465	672
Cycle 6	5.64	6.76	-1.12	0.256292	25	25	4.37001	672
Cycle 7	6.04	8.32	-2.28	0.256292	25	25	8.89609	672
Cycle 8	5.68	9.28	-3.6	0.256292	25	25	14.0465	672
Cycle 9	6.2	8.84	-2.64	0.256292	25	25	10.3007	672
Cycle 10	5.8	9.48	-3.68	0.256292	25	25	14.3586	672
Cycle 11	6.04	9.44	-3.4	0.256292	25	25	13.2661	672
Cycle 12	5.92	10.2	-4.28	0.256292	25	25	16.6997	672
Cycle 13	5.96	10	-4.04	0.256292	25	25	15.7633	672
Cycle 14	6.04	9.48	-3.44	0.256292	25	25	13.4222	672
[truncated: 1 more columns]

## Sheet: 2b
Figure 2b. Changes in circulating levels of follicle stimulating hormone
	Vehicle																									VCD
	BATCH 1					BATCH 2					BATCH 3					BATCH 4					BATCH 5					BATCH 1					BATCH 2					BATCH 3					BATCH 4					BATCH 5
	1	2	3	4	5	1	2	3	4	5	1	2	3	4	5	1	2	3	4	5	1	2	3	4	5	1	2	3	4	5	1	2	3	4	5	1	2	3	4	5	1	2	3	4	5	1	2	3	4
Prior injection	5.15977	3.88443	4.69491	5.42039	4.52806	4.95772	4.66836	5.65817	3.54436	3.91727	3.29517	3.61346	5.23377	3.61732	4.38593	3.18957	3.13316	3.09283	5.28808	3.05582	3.06227	3.81767	5.19613	4.71964	3.40478	4.45616	4.3358	5.95248	4.26777	4.60719	4.83718	5.96003	5.50037	3.88675	3.53261	4.77559	3.3547	4.25481	4.5269	5.24598	4.88482	5.24535	5.25653	3.48731	3.06494	3.38892	4.37587	3.27323	4.11299
Cycle 7	3.70892	4.4187	3.45582	5.76067	4.14369	4.70178	5.03163	4.66821	3.7736	3.96891	3.43248	5.73154	4.86518	3.01296	5.04081	5.67458	3.36807	5.89094	5.82225	3.39489	3.45127	4.92427	3.40011	3.18858	3.22121	7.45029	6.06689	5.22695	6.50359	5.73226	7.42432	7.24339	7.72516	6.47058	6.74093	5.44492	6.19602	7.93478	7.24382	6.44872	7.53625	5.35596	6.07626	7.68777	5.07127	7.38974	7.04595	6.70541	7.83043
Cycle 14	5.01328	4.92478	5.72223	3.29569	5.7421	3.40874	3.70576	3.83328	3.38093	4.376	4.57437	4.13972	3.96631	3.95999	4.15351	5.69942	3.51531	5.85716	4.05556	4.52041	3.91378	3.02707	4.07834	4.36634	3.89672	10.1458	8.33848	10.4784	8.27261	7.5876	9.98035	9.52118	8.80646	7.56018	11.0467	10.9059	8.42086	8.14907	8.93276	10.3754	10.5388	9.82666	9.60528	11.3592	11.3553	10.9264	7.90116	7.27442	7.68894
Two-way ANOVA	Ordinary
Alpha	0.05
Source of Variation	% of total variation	P value	P value summary	Significant?
Interaction	21.741	<0.000000000000001	****	Yes
Row Factor	23.5105	<0.000000000000001	****	Yes
Column Factor	35.5171	<0.000000000000001	****	Yes
ANOVA table	SS	DF	MS	F (DFn, DFd)	P value
Interaction	152.903	2	76.4515	F (2, 144) = 81.3951880165195	P<0.000000000000001
Row Factor	165.348	2	82.674	F (2, 144) = 88.0200124052124	P<0.000000000000001
Column Factor	249.79	1	249.79	F (1, 144) = 265.942330446299	P<0.000000000000001
Residual	135.254	144	0.939263
Difference between column means
Mean of Vehicle	4.26289
Mean of VCD	6.8438
Difference between means	-2.5809
SE of difference	0.158263
95% CI of difference	-2.89372139576456 to -2.26808592071544
Data summary
Number of columns (Column Factor)	2
Number of rows (Row Factor)	3
Number of values	150
Compare each cell mean with the other cell mean in that row
Number of families	1
Number of comparisons per family	3
Alpha	0.05
Šídák's multiple comparisons test	Mean Diff.	95.00% CI of diff.	Below threshold?	Summary	Adjusted P Value
Vehicle - VCD
Prior injection	-0.209893	-0.872117097397770 to 0.452330157957770	No	ns	0.829144
Cycle 7	-2.38806	-3.05028029267777 to -1.72583303732223	Yes	****	1.9e-14
Cycle 14	-5.14476	-5.80698446767777 to -4.48253721232223	Yes	****	<0.000000000000001
Test details	Mean 1	Mean 2	Mean Diff.	SE of diff.	N1	N2	t	DF
Vehicle - VCD
Prior injection	4.18156	4.39146	-0.209893	0.274119	25	25	0.765703	144
Cycle 7	4.32204	6.7101	-2.38806	0.274119	25	25	8.71176	144
Cycle 14	4.28507	9.42983	-5.14476	0.274119	25	25	18.7684	144
[truncated: 1 more columns]

## Sheet: 2c
Figure 2c. Changes in circulating levels of estradiol (E2)
	Vehicle																									VCD
	BATCH 1					BATCH 2					BATCH 3					BATCH 4					BATCH 5					BATCH 1					BATCH 2					BATCH 3					BATCH 4					BATCH 5
	1	2	3	4	5	1	2	3	4	5	1	2	3	4	5	1	2	3	4	5	1	2	3	4	5	1	2	3	4	5	1	2	3	4	5	1	2	3	4	5	1	2	3	4	5	1	2	3	4
Prior injection	21.7029	17.869	17.7792	14.3297	19.241	21.2043	19.0387	16.4894	14.5157	21.041	18.346	22.063	20.2732	16.1124	23.1406	23.3172	12.7448	18.3443	13.1569	17.5339	21.5032	23.4041	22.1091	22.4616	16.7022	13.8257	23.0267	20.8043	18.5507	19.7754	14.5147	17.6223	21.1566	14.9836	13.1838	18.7028	20.0277	22.6986	13.1451	19.6423	12.9406	12.6091	21.5472	15.2228	21.8969	18.1465	15.2779	23.4982	20.8354
Cycle 7	19.4143	19.7061	12.5853	15.5525	18.8748	17.7022	13.929	20.6259	15.242	19.7627	18.0387	13.2641	16.6075	15.7318	21.9098	15.7478	17.7556	20.7916	13.0722	20.8948	22.7556	18.2649	21.5407	21.0861	22.9882	25.9761	19.5203	24.9123	27.1751	23.662	20.9509	30.1431	20.0284	28.7908	16.569	23.8261	24.1288	23.2024	22.0441	26.6914	21.9544	20.0959	29.806	21.6986	18.8286	24.6257	20.4032	30.1253	21.8969
Cycle 14	10.3477	14.4738	10.8429	18.0161	19.6149	20.0859	21.3723	11.8765	16.2399	21.307	20.4415	18.7267	16.2883	21.7138	18.854	20.8226	17.0124	15.9716	20.9306	17.2173	13.6089	12.7944	22.4784	14.6736	17.4107	6.87616	5.04658	11.3233	3.53571	6.50392	4.40046	13.2786	2.73563	8.84527	9.48766	18.1177	5.1693	8.55141	13.1656	6.70986	7.55212	11.9054	11.7201	3.93034	8.81375	4.91009	6.24412	12.3412	4.28316
Two-way ANOVA	Ordinary
Alpha	0.05
Source of Variation	% of total variation	P value	P value summary	Significant?
Interaction	26.2534	<0.000000000000001	****	Yes
Row Factor	34.587	<0.000000000000001	****	Yes
Column Factor	1.94721	0.00682222	**	Yes
ANOVA table	SS	DF	MS	F (DFn, DFd)	P value
Interaction	1279.05	2	639.523	F (2, 144) = 50.7960007159325	P<0.000000000000001
Row Factor	1685.06	2	842.528	F (2, 144) = 66.9202135651189	P<0.000000000000001
Column Factor	94.8667	1	94.8667	F (1, 144) = 7.53506348242528	P=0.006822216850361
Residual	1812.96	144	12.59
Difference between column means
Mean of Vehicle	18.1519
Mean of VCD	16.5613
Difference between means	1.59053
SE of difference	0.579426
95% CI of difference	0.445249291788384 to 2.73580645935829
Data summary
Number of columns (Column Factor)	2
Number of rows (Row Factor)	3
Number of values	150
Compare each cell mean with the other cell mean in that row
Number of families	1
Number of comparisons per family	3
Alpha	0.05
Šídák's multiple comparisons test	Mean Diff.	95.00% CI of diff.	Below threshold?	Summary	Adjusted P Value
Vehicle - VCD
Prior injection	0.906143	-1.51836957106157 to 3.33065557986156	No	ns	0.74767
Cycle 7	-5.19543	-7.61994667826157 to -2.77092152733843	Yes	****	2.2368e-06
Cycle 14	9.06087	6.63636214965844 to 11.4853873005816	Yes	****	3e-15
Test details	Mean 1	Mean 2	Mean Diff.	SE of diff.	N1	N2	t	DF
Vehicle - VCD
Prior injection	18.9769	18.0708	0.906143	1.00359	25	25	0.902897	144
Cycle 7	18.1538	23.3492	-5.19543	1.00359	25	25	5.17682	144
Cycle 14	17.3249	8.26399	9.06087	1.00359	25	25	9.02842	144
[truncated: 1 more columns]

## Sheet: 2d
Figure 2d. Changes in circulating levels of progesterone (P4)
	Vehicle																									VCD
	BATCH 1					BATCH 2					BATCH 3					BATCH 4					BATCH 5					BATCH 1					BATCH 2					BATCH 3					BATCH 4					BATCH 5
	1	2	3	4	5	1	2	3	4	5	1	2	3	4	5	1	2	3	4	5	1	2	3	4	5	1	2	3	4	5	1	2	3	4	5	1	2	3	4	5	1	2	3	4	5	1	2	3	4
Prior injection	11.1575	11.3335	13.3457	12.2122	10.8039	12.1212	14.5379	10.8245	11.187	14.3462	11.851	14.4147	14.5247	11.4206	11.5553	10.4001	13.1964	12.0264	11.7875	13.5007	10.013	10.8586	10.3326	12.109	14.943	13.7363	13.2554	12.8077	13.063	10.0659	13.4059	11.7396	11.8466	11.4493	14.3366	10.4797	12.0739	13.7816	14.0421	11.3365	11.9015	14.6703	14.5713	14.5073	10.0979	13.9897	11.9247	14.8381	13.7005
Cycle 7	11.3867	10.9392	10.5719	10.2987	10.0787	10.2406	11.4355	10.9887	10.098	10.2611	12.2565	10.6587	9.09219	9.3555	9.56183	11.1559	9.21145	11.3099	9.83436	11.5056	11.4708	9.09269	9.84826	12.8431	11.6648	7.35121	13.7108	12.7174	6.57368	6.39764	14.4513	14.0171	6.00388	10.7995	12.0304	8.04841	8.63271	9.2454	16.2893	17.6818	8.38057	15.8894	8.52934	8.48557	13.6635	8.05455	12.0048	13.7988	8.22564
Cycle 14	11.9637	12.8589	10.2103	9.29766	9.92561	10.491	12.7633	11.8924	9.9093	11.5106	10.5228	10.8104	12.6346	10.1446	11.0161	12.5491	10.3584	10.8903	11.1058	10.1458	11.2246	12.0718	11.8531	10.2981	10.5416	4.06838	3.39771	5.30017	3.40147	3.69683	4.08987	5.15441	3.74844	3.25692	5.02449	4.53753	5.18363	4.0539	5.9651	4.90924	3.52986	3.33964	3.53178	5.00064	3.14846	5.57617	5.17909	3.64702	5.82631
Two-way ANOVA	Ordinary
Alpha	0.05
Source of Variation	% of total variation	P value	P value summary	Significant?
Interaction	26.7951	<0.000000000000001	****	Yes
Row Factor	36.1335	<0.000000000000001	****	Yes
Column Factor	8.72705	5.41623e-10	****	Yes
ANOVA table	SS	DF	MS	F (DFn, DFd)	P value
Interaction	431.575	2	215.787	F (2, 144) = 68.0645855042065	P<0.000000000000001
Row Factor	581.983	2	290.991	F (2, 144) = 91.7858011110541	P<0.000000000000001
Column Factor	140.562	1	140.562	F (1, 144) = 44.3366663521396	P=0.000000000541623
Residual	456.528	144	3.17033
Difference between column means
Mean of Vehicle	11.2927
Mean of VCD	9.35665
Difference between means	1.93606
SE of difference	0.290761
95% CI of difference	1.36134578925498 to 2.51076920871836
Data summary
Number of columns (Column Factor)	2
Number of rows (Row Factor)	3
Number of values	150
Compare each cell mean with the other cell mean in that row
Number of families	1
Number of comparisons per family	3
Alpha	0.05
Šídák's multiple comparisons test	Mean Diff.	95.00% CI of diff.	Below threshold?	Summary	Adjusted P Value
Vehicle - VCD
Prior injection	-0.556372	-1.77301591435876 to 0.660271125558758	No	ns	0.612748
Cycle 7	-0.367915	-1.58455856431876 to 0.848728475598758	No	ns	0.847933
Cycle 14	6.73246	5.51581641576124 to 7.94910345567876	Yes	****	<0.000000000000001
Test details	Mean 1	Mean 2	Mean Diff.	SE of diff.	N1	N2	t	DF
Vehicle - VCD
Prior injection	12.1921	12.7485	-0.556372	0.503613	25	25	1.10476	144
Cycle 7	10.6064	10.9743	-0.367915	0.503613	25	25	0.73055	144
Cycle 14	11.0796	4.34712	6.73246	0.503613	25	25	13.3683	144
[truncated: 1 more columns]

## Sheet: 2e
Figure 2e. Changes in circulating levels of E2:P4 ratio
	Vehicle																									VCD
	BATCH 1					BATCH 2					BATCH 3					BATCH 4					BATCH 5					BATCH 1					BATCH 2					BATCH 3					BATCH 4					BATCH 5
	1	2	3	4	5	1	2	3	4	5	1	2	3	4	5	1	2	3	4	5	1	2	3	4	5	1	2	3	4	5	1	2	3	4	5	1	2	3	4	5	1	2	3	4	5	1	2	3	4
Prior injection	1.94514	1.57666	1.3322	1.17339	1.78092	1.74937	1.30959	1.52334	1.29756	1.46666	1.54805	1.53059	1.39578	1.41082	2.0026	2.24202	0.965782	1.52534	1.11617	1.29874	2.14753	2.15535	2.13974	1.85496	1.11772	1.00651	1.73716	1.62436	1.4201	1.9646	1.08271	1.50111	1.78589	1.30869	0.919588	1.78467	1.65876	1.64703	0.936121	1.73265	1.08731	0.859498	1.47874	1.04932	2.16846	1.29713	1.28119	1.58364	1.52077
Cycle 7	1.705	1.80142	1.19044	1.51015	1.87274	1.72862	1.21806	1.87701	1.50941	1.92599	1.47176	1.24445	1.82656	1.68155	2.29138	1.41162	1.92756	1.83835	1.32924	1.81606	1.98378	2.00875	2.18726	1.64182	1.97073	3.53357	1.42371	1.95891	4.13392	3.69855	1.44976	2.15046	3.3359	2.66594	1.37726	2.96035	2.79504	2.50961	1.35328	1.50955	2.61968	1.26474	3.49453	2.55712	1.37803	3.05737	1.69959	2.18318	2.66204
Cycle 14	0.864932	1.12559	1.06196	1.9377	1.97619	1.91458	1.67451	0.998664	1.63885	1.85108	1.9426	1.73229	1.28918	2.14043	1.71149	1.65929	1.64238	1.46659	1.88466	1.69699	1.21242	1.05986	1.89641	1.42488	1.65162	1.69015	1.48529	2.1364	1.03946	1.75932	1.07594	2.57617	0.729804	2.71584	1.88828	3.99286	0.997236	2.10943	2.20711	1.36678	2.1395	3.56486	3.31847	0.785968	2.79938	0.880549	1.20564	3.38391	0.735141
Two-way ANOVA	Ordinary
Alpha	0.05
Source of Variation	% of total variation	P value	P value summary	Significant?
Interaction	6.047	0.0048	**	Yes
Row Factor	10.45	0.0001	***	Yes
Column Factor	5.028	0.0028	**	Yes
ANOVA table	SS	DF	MS	F (DFn, DFd)	P value
Interaction	4.007	2	2.003	F (2, 144) = 5.548	P=0.0048
Row Factor	6.923	2	3.461	F (2, 144) = 9.587	P=0.0001
Column Factor	3.332	1	3.332	F (1, 144) = 9.227	P=0.0028
Residual	52	144	0.3611
Difference between column means
Mean of Vehicle	1.627
Mean of Treatment	1.925
Difference between means	-0.2981
SE of difference	0.09813
95% CI of difference	-0.4920 to -0.1041
Data summary
Number of columns (Column Factor)	2
Number of rows (Row Factor)	3
Number of values	150
Compare each cell mean with the other cell mean in that row
Number of families	1
Number of comparisons per family	3
Alpha	0.05
Šídák's multiple comparisons test	Mean Diff.	95.00% CI of diff.	Below threshold?	Summary	Adjusted P Value
Vehicle - Treatment
Prior injection	0.1414	-0.2692 to 0.5520	No	ns	0.7913
Cycle 7	-0.642	-1.053 to -0.2314	Yes	***	0.0007
Cycle 14	-0.3936	-0.8042 to 0.01695	No	ns	0.0645
Test details	Mean 1	Mean 2	Mean Diff.	SE of diff.	N1	N2	t	DF
Vehicle - Treatment
Prior injection	1.584	1.443	0.1414	0.17	25	25	0.8319	144
Cycle 7	1.719	2.361	-0.642	0.17	25	25	3.777	144
Cycle 14	1.578	1.972	-0.3936	0.17	25	25	2.316	144
[truncated: 1 more columns]

## Sheet: 2f (LTT)
Figure 2f. Latency to target against cycle stages (Left two panels)
	Vehicle																									VCD
	BATCH 1					BATCH 2					BATCH 3					BATCH 4					BATCH 5					BATCH 1					BATCH 2					BATCH 3					BATCH 4					BATCH 5
	1	2	3	4	5	1	2	3	4	5	1	2	3	4	5	1	2	3	4	5	1	2	3	4	5	1	2	3	4	5	1	2	3	4	5	1	2	3	4	5	1	2	3	4	5	1	2	3	4
Pre-injection	14.433	14.958	19.187	22.393	11.74	9.623	22.343	11.885	11.36	8.634	22.756	8.643	18.278	8.363	14.222	13.323	9.286	17.936	15.358	20.884	12.358	11.717	18.895	18.497	16.255	15.148	22.888	22.884	18.56	9.154	14.581	15.231	14.084	21.236	8.679	13.324	21.97	11.126	14.337	9.832	18.699	22.222	9.375	11.935	12.488	13.355	20.343	22.141	16.428
Cycle 7	21.258	14.922	9.748	15.009	19.768	15.591	11.262	28.12	19.934	20.883	19.97	11.471	20.421	20.282	15.963	11.057	19.723	25.988	11.915	13.32	19.149	19.609	21.137	19.942	21.181	40.238	17.566	25.159	33.473	37.171	26.014	26.398	36.323	28.936	22.977	33.552	25.431	28.317	19.821	23.76	34.961	13.815	32.832	29.19	14.92	25.847	27.073	27.022	31.378
Cycle 14	21.869	21.521	17.068	11.859	16.157	14.428	16.235	24.523	19.271	17.169	18.707	14.077	18.062	17.572	21.853	10.18	19.17	19.591	18.357	15.319	18.898	15.441	17.478	21.351	16.259	47.039	24.42	32.822	37.184	33.503	35.81	30.875	33.952	22.442	31.572	34.875	30.415	33.09	30.681	32.39	30.505	23.865	36.197	35.872	22.302	29.218	28.484	33.143	36.836
Two-way ANOVA	Ordinary
Alpha	0.05
Source of Variation	% of total variation	P value	P value summary	Significant?
Interaction	12.6343	1.55224e-08	****	Yes
Row Factor	26.4055	4e-15	****	Yes
Column Factor	25.2521	1e-15	****	Yes
ANOVA table	SS (Type III)	DF	MS	F (DFn, DFd)	P value
Interaction	1102	2	550.999	F (2, 129) = 20.7373892471919	P=0.000000015522355
Row Factor	2303.17	2	1151.58	F (2, 129) = 43.3409106337137	P=0.000000000000004
Column Factor	2202.56	1	2202.56	F (1, 129) = 82.8955034216802	P=0.000000000000001
Residual	3427.57	129	26.5703
Difference between column means
Predicted (LS) mean of Vehicle	16.8449
Predicted (LS) mean of VCD	24.9736
Difference between predicted means	-8.12877
SE of difference	0.89281
95% CI of difference	-9.89521362557584 to -6.36231970775749
Data summary
Number of columns (Column Factor)	2
Number of rows (Row Factor)	3
Number of values	135
Compare each cell mean with the other cell mean in that row
Number of families	1
Number of comparisons per family	3
Alpha	0.05
Šídák's multiple comparisons test	Predicted (LS) mean diff.	95.00% CI of diff.	Below threshold?	Summary	Adjusted P Value
Vehicle - VCD
Pre-injection	-0.45457	-4.19550252147342 to 3.28636252147343	No	ns	0.987716
Cycle 7	-9.63778	-13.3787125214734 to -5.89684747852657	Yes	****	1.80749e-08
Cycle 14	-14.294	-18.0348825214734 to -10.5530174785266	Yes	****	2e-15
Test details	Predicted (LS) mean 1	Predicted (LS) mean 2	Predicted (LS) mean diff.	SE of diff.	N1	N2	t	DF
Vehicle - VCD
Pre-injection	14.9331	15.3877	-0.45457	1.54639	25	20	0.293955	129
Cycle 7	17.9049	27.5427	-9.63778	1.54639	25	20	6.23243	129
Cycle 14	17.6966	31.9905	-14.294	1.54639	25	20	9.24342	129
Latency to target and E2:P4 Ratio correlation
			E2/P4	Cycle 7		Pearson r
Batch 1	1	Vehicle	1.705	21.258		r	0.826655
	2	Vehicle	1.80142	14.922		95% confidence interval	0.712177892779700 to 0.898305082072689
	3	Vehicle	1.19044	9.748		R squared	0.683359
	4	Vehicle	1.51015	15.009
	5	Vehicle	1.87274	19.768		P value
	1	Treatment	3.53357	40.238		P (two-tailed)	1.42e-13
	2	Treatment	1.42371	17.566		P value summary	****
	3	Treatment	1.95891	25.159		Significant? (alpha = 0.05)	Yes
	4	Treatment	4.13392	33.473
	5	Treatment	3.69855	37.171		Number of XY Pairs	50
Batch 2	1	Vehicle	1.72862	15.591
	2	Vehicle	1.21806	11.262
	3	Vehicle	1.87701	28.12
	4	Vehicle	1.50941	19.934
	5	Vehicle	1.92599	20.883
	1	Treatment	1.44976	26.014
	2	Treatment	2.15046	26.398
	3	Treatment	3.3359	36.323
	4	Treatment	2.66594	28.936
	5	Treatment	1.37726	22.977
Batch 3	1	Vehicle	1.47176	19.97
	2	Vehicle	1.24445	11.471
	3	Vehicle	1.82656	20.421
	4	Vehicle	1.68155	20.282
	5	Vehicle	2.29138	15.963
	1	Treatment	2.96035	33.552
	2	Treatment	2.79504	25.431
	3	Treatment	2.50961	28.317
	4	Treatment	1.35328	19.821
	5	Treatment	1.50955	23.76
Batch 4	1	Vehicle	1.41162	11.057
	2	Vehicle	1.92756	19.723
	3	Vehicle	1.83835	25.988
	4	Vehicle	1.32924	11.915
	5	Vehicle	1.81606	13.32
	1	Treatment	2.61968	34.961
	2	Treatment	1.26474	13.815
	3	Treatment	3.49453	32.832
	4	Treatment	2.55712	29.19
	5	Treatment	1.37803	14.92
Batch 5	1	Vehicle	1.98378	19.149
	2	Vehicle	2.00875	19.609
	3	Vehicle	2.18726	21.137
	4	Vehicle	1.64182	19.942
	5	Vehicle	1.97073	21.181
	1	Treatment	3.05737	25.847
	2	Treatment	1.69959	27.073
	3	Treatment	2.18318	27.022
	4	Treatment	2.66204	31.378
	5	Treatment	1.2466	12.49
[truncated: 1 more columns]

[truncated: 111 more sheets: 2f (TSTQ), 2g, 2h, 2i (CZP), 2i (TDT), 2k, 3a-b, 3c, 3d, 3e, 3f, 3g, 3i, 4a (S13), 4b, 4c, 4e, 4f, 4h, 4i …]
